# Supplementary material for: Tissue-wide metabolomics reveals wide impact of gut microbiota on mice metabolite composition
Source: Sci Rep. 2022 Sep 2;12:15018. doi: 10.1038/s41598-022-19327-w (PMC9440220; doi:10.1038/s41598-022-19327-w)
Supplement: Supplementary file 5 — Supplementary Information 5. [file 41598_2022_19327_MOESM5_ESM.xlsx]

## Sheet: Suppleentary Table 2
Supplementary Table 2. List of annotated compounds from volcano plots and k-mean cluster analyses.
Average RT(min)	Average m/z of molecular ion	Average m/z of detected ion species	Ion species	Annotated metaboloite name	Super-class	Sub-class	Level of identification	Public database ID	Ionization mode	MS/MS spectrum	MS/MS spectrum + intensity
3.99	199.073	235.049	[M+Cl]-	Amino acid derivative with formula C8H12N2O4	Amino acids	-	3		hilic_neg	199.07294, 155.08212, 82.03135, 84.04381, 112.03975, 57.9775, 133.64128, 61.00734, 56.01092, 166.70584, 109.88721, 141.01273, 199.51425, 156.10431, 199.13182, 196.38426, 85.02934, 235.02469, 63.45091, 130.43404, 128.0414, 120.86791, 171.39221, 150.69925, 200.93381, 199.34837, 169.16502, 199.68843, 26.52415, 42.36182, 232.91444, 20.12065, 27.74356, 199.37234, 126.63358, 156.4183, 32.20589, 21.4578…	20.12065:34 21.45785:28 24.55689:14 26.52415:35 27.74356:33 29.11781:22 32.20589:30 32.60387:22 40.26963:19 42.36182:35 49.28625:19 51.43411:7 53.81097:7 54.6263:26 56.01092:76 57.9775:92 61.00734:83 63.45091:46 66.12174:15 70.86389:27 75.76064:26 82.03135:204 82.05001:16 82.71162:14 84.04381:196 85.02934:49 90.82468:17 92.9336:22 98.07666:16 98.49994:6 109.88721:69 110.47764:14 111.49019:5 112.0…
3.29	132.102	132.102	[M+H]+	Alanine betaine	Amino acids	Alanine and Aspartate Metabolism	1	PubChem CID: 441440	hilic_pos	132.10161, 59.07254, 58.06551, 86.09797, 132.15138, 132.30716, 132.37909, 132.57933, 103.95358, 132.19128, 36.13731,	36.13731:5 58.06551:301 59.07254:378 86.09797:73 103.95358:21 132.10161:3295 132.15138:45 132.19128:15 132.30716:33 132.37909:24 132.57933:23
6.18	133.061	133.061	[M+H]+	Asparagine	Amino acids	Alanine and Aspartate Metabolism	1	HMDB0000168	hilic_pos	43.01781, 46.02893, 53.58089, 74.02344, 74.05981, 74.3497, 87.05557, 87.09428, 87.50069, 87.74709, 88.03774, 116.03331, 133.05984, 133.42027,	43.01781:87 46.02893:66 53.58089:5 74.02344:1447 74.05981:14 74.3497:21 87.05557:793 87.09428:5 87.50069:20 87.74709:27 88.03774:205 116.03331:326 133.05984:691 133.42027:11
6.82	134.045	134.045	[M+H]+	Aspartic acid	Amino acids	Alanine and Aspartate Metabolism	1	HMDB0000191	hilic_pos	74.02388, 88.03858, 70.02837, 46.02887, 43.01622, 64.92607, 88.05691, 75.50999, 74.05899, 74.28934, 70.56789, 70.064, 88.07882, 134.25862, 43.03636, 52.86582, 74.56353, 74.53803, 106.12115,	43.01622:546 43.03636:15 46.02887:581 52.86582:11 64.92607:158 70.02837:678 70.064:19 70.56789:22 74.02388:3614 74.05899:44 74.28934:28 74.53803:7 74.56353:9 75.50999:50 88.03858:874 88.05691:80 88.07882:19 106.12115:5 134.25862:17
1.55	130.051	130.051	[M-H]-	N-acetylalanine	Amino acids	Alanine and Aspartate Metabolism	1	HMDB0000766	hilic_neg	21.1513, 26.83582, 26.85802, 29.01042, 33.69832, 41.99226, 47.55453, 71.18043, 75.37859, 78.62775, 88.04081, 88.0813, 97.61388, 130.05122, 130.47849,	21.1513:14 26.83582:268 26.85802:16 29.01042:51 33.69832:40 41.99226:44 47.55453:20 71.18043:21 75.37859:7 78.62775:33 88.04081:1900 88.0813:22 97.61388:66 130.05122:270 130.47849:11
5.25	174.041	174.041	[M-H]-	N-acetylaspartate	Amino Acids	Alanine and Aspartate Metabolism	1	HMDB0000812	hilic_neg	88.04081, 130.05122, 26.83582, 97.61388, 29.01042, 41.99226, 33.69832, 78.62775, 88.0813, 71.18043, 47.55453, 26.85802, 21.1513, 130.47849, 75.37859,	24.64872:20 28.96385:16 29.55907:54 31.35991:32 47.60165:26 48.88905:14 52.15984:23 53.01068:36 54.10087:28 58.02813:534 58.22591:33 59.01056:99 61.01854:18 63.71162:24 88.03944:698 88.07961:14 91.37074:34 102.7818:15 112.04312:43 112.6738:20 114.02168:506 115.00525:167 123.16344:37 124.31027:29 130.04816:349 130.83875:31 134.8826:135 134.9146:6 151.52132:24 156.02487:184 174.039:879 174.07677:23…
1	240.124	240.124	[M+H]+	Carboxypentylpyrraline	Amino acids	Aminocaproic acid metabolism	2	ChemSpider ID 14018948	hilic_pos	240.12112, 140.06708, 83.045, 128.0127, 125.04018, 101.05565, 222.12859, 141.07082, 240.07248, 240.45007, 225.09457, 240.50394, 221.11993, 55.23792, 240.37233, 140.24669, 240.18521, 240.21902,	41.0385:336 43.01677:313 44.81582:38 45.03339:1061 45.05819:11 45.68056:5 68.04885:94 68.70737:26 68.73018:5 69.03349:1171 69.06858:157 69.10504:5 70.04375:6 86.0603:504 87.04386:2786 87.07146:32 87.10011:9 87.17867:30 87.347:14 87.36365:31 87.46487:12 87.63927:33 104.0688:194 104.1259:32 104.1937:25
1.21	114.066	114.066	[M+H]+	Creatinine	Amino acids	Creatine Metabolism	1	HMDB0000562	hilic_pos	114.06617, 44.04919, 86.07053, 72.04414, 114.11255, 44.07741, 43.02888, 45.46947, 86.39604, 114.51115, 114.53345, 44.23193, 114.31052, 44.35685, 44.20892, 46.85201, 44.13504, 44.26491, 44.58153, 114.22273, 114.19212, 114.26553, 114.2771, 114.42952, 114.23626, 45.08156, 114.49046, 44.09652, 107.19519, 114.38852, 44.11272, 86.11031, 44.20118, 44.2484, 44.51495, 86.36057, 44.44943, 114.14238, 114.44…	56.04794:133 69.84686:8 70.06532:22628 70.10173:249 70.13136:7 70.1431:6 70.18664:34 70.19523:13 70.22468:24 70.26523:20 70.27995:41 70.2969:102 70.31363:41 70.37592:25 70.45602:13 70.48086:12 70.55379:10 70.64729:56 70.98037:7 71.06901:236 71.08724:9 71.43764:57 71.52254:25 71.59629:13 74.33848:39 102.05428:188 102.07715:15 112.0479:9 116.07047:226 120.06326:65 130.04991:41 217.1196:296
2.62	190.036	190.036	[M-H]-	gamma-Carboxyglutamic acid	Amino Acids	Glutamate Metabolism	2	HMDB0041900	hilic_neg	128.03479, 100.04322, 160.02498, 162.02071, 86.02507, 100.00436, 103.00388, 190.03255, 34.3398, 25.14489, 41.99889, 23.03071, 189.07565, 70.82958, 124.03683, 128.11725, 127.99921, 116.03268, 70.02896, 93.17906, 44.56937, 122.45686, 187.74727, 30.88008, 52.10353, 28.6256, 131.9687, 71.68457, 59.44622, 160.32303, 43.70307, 128.802, 41.27124, 128.082, 42.27837, 46.94138, 114.01823, 172.67221, 94.153…	20.24236:11 22.14185:5 23.03071:69 23.78668:11 24.12309:16 24.43094:19 25.14489:97 25.33932:16 25.97117:8 26.24891:20 28.6256:37 28.80966:9 28.86381:21 28.89543:13 30.5454:22 30.88008:41 31.43231:24 32.56918:14 32.58691:10 34.3398:101 36.1573:11 38.02387:13 41.27124:28 41.27941:6 41.99889:75 42.27837:26 43.70307:31 43.94664:12 44.40805:10 44.56937:50 46.56638:22 46.94138:26 47.22482:7 52.10353:39…
5.14	147.076	130.05	[M+H-NH3]+	Glutamine	Amino acids	Glutamate Metabolism	2	HMDB0000641	hilic_pos	130.04953, 44.01289, 84.04523, 45.03331, 85.02701, 102.0571, 43.05289, 130.15764, 95.01421, 85.06315, 84.07995, 130.09904, 130.44354, 130.21312, 57.03179, 44.0359, 45.05595,	43.05289:138 44.01289:317 44.0359:9 45.03331:258 45.05595:8 57.03179:11 84.04523:316 84.07995:50 85.02701:229 85.06315:104 95.01421:113 102.0571:139 130.04953:2599 130.09904:42 130.15764:117 130.21312:16 130.44354:24
1.84	200.103	200.103	[M+H]+	Glutamyl-aminopropiononitrile	Amino acids	Glutamate Metabolism	2	HMDB0060477	hilic_pos	200.10262, 154.09647, 44.04949, 182.08989, 137.07094, 86.07268, 136.07808, 98.06418, 181.94853, 70.59801, 44.09404, 83.77525, 200.16374, 28.61803, 44.07098,	28.61803:6 44.04949:228 44.07098:5 44.09404:10 70.59801:14 83.77525:10 86.07268:45 98.06418:22 136.07808:37 137.07094:92 154.09647:236 181.94853:15 182.08989:121 200.10262:1416 200.16374:9
5.88	260.124	260.124	[M+H]+	Linatine	Amino Acids	Glutamate Metabolism	2	HMDB0038516	hilic_pos	260.12485, 120.08189, 242.11232, 219.15521, 175.12233, 114.0665, 183.11287, 242.14569, 152.08202, 175.52625, 129.10478, 220.46619, 121.42218, 214.13078, 156.10147, 219.47914, 260.21826, 259.90842, 141.5421, 220.52501, 242.17511,	114.0665:102 120.08189:217 121.42218:33 129.10478:47 141.5421:8 152.08202:57 156.10147:29 175.12233:103 175.52625:48 183.11287:61 214.13078:33 219.15521:129 219.47914:15 220.46619:38 220.52501:5 242.11232:185 242.14569:58 242.17511:5 259.90842:9 260.12485:2477 260.21826:14
1.24	130.05	259.093	[2M+H]+	Pyroglutamic acid	Amino Acids	Glutamate Metabolism	2	HMDB0000267	RP_pos	84.04391, 84.08072, 41.03777, 56.04911, 60.05537, 86.09507, 130.04776, 46.03646, 85.02815, 196.09396, 223.89374, 84.265, 70.06377, 95.02202, 84.33097, 84.12026, 84.40987, 84.52276, 41.1479, 256.00839, 41.14121, 197.00459,	41.03777:391 41.14121:5 41.1479:10 46.03646:59 56.04911:150 60.05537:123 70.06377:36 84.04391:1890 84.08072:1084 84.12026:16 84.265:37 84.33097:19 84.40987:14 84.52276:11 85.02815:57 86.09507:104 95.02202:36 130.04776:84 196.09396:49 197.00459:5 223.89374:39 256.00839:7
2.2	227.103	227.103	[M+H]+	5-oxoprolylproline (PyroGlu-Pro)	Amino acids	Glutathione Metabolism	2	ChemSpider ID 24009711	RP_pos	84.04457, 116.0704, 70.06486, 181.09818, 56.049, 123.04325, 160.38225, 106.10704, 99.00609, 222.01695, 182.28973, 71.06816, 117.07578, 84.0847, 116.43015, 189.12, 70.30089, 84.31641, 70.10197,	56.049:113 70.06486:722 70.10197:9 70.30089:13 71.06816:32 84.04457:1363 84.0847:18 84.31641:12 99.00609:67 106.10704:75 116.0704:766 116.43015:17 117.07578:28 123.04325:101 160.38225:80 181.09818:171 182.28973:34 189.12:17 222.01695:41
5.2	132.077	132.077	[M+H]+	Creatine	Amino acids	Glycine, Serine and Threonine Metabolism	1	HMDB0000064	hilic_pos	90.0546, 132.07634, 44.04917, 87.05576, 62.92741, 86.09654, 115.05241, 114.06571, 90.66047, 82.57456, 86.07237, 90.53145, 90.12122, 90.26185, 132.1837, 44.67722, 132.52843, 90.83907, 132.12381, 90.09242, 90.10538, 132.14703,	44.04917:1099 44.67722:18 62.92741:155 82.57456:35 86.07237:34 86.09654:113 87.05576:345 90.0546:2147 90.09242:10 90.10538:7 90.12122:32 90.26185:29 90.53145:33 90.66047:45 90.83907:14 114.06571:51 115.05241:75 132.07634:2028 132.12381:14 132.14703:7 132.1837:26 132.52843:16
3.54	118.086	118.086	[M+H]+	Glycine Betaine	Amino acids	Glycine, Serine and Threonine Metabolism	1	HMDB0000043	hilic_pos	58.06489, 59.07259, 118.08563, 118.13245, 74.06078, 29.0375,	58.06489:81314 59.07259:74913 118.08563:28498 118.13245:400 74.06078:233 29.0375:170
5.72	120.066	120.066	[M+H]+	Threonine	Amino acids	Glycine, Serine and Threonine Metabolism	1	HMDB0000167	hilic_pos	74.06049, 56.04964, 102.05506, 84.04443, 120.06621, 57.03363, 28.01794, 56.08129, 29.03868, 46.02815, 74.09668, 102.03427, 58.06465, 55.87807, 65.50408, 84.17941, 74.46988, 52.32965, 74.16171, 102.12904, 74.90654, 56.24747, 102.0983, 41.24221, 56.3032, 74.19727, 56.26315, 84.10565, 74.23289, 102.64773, 57.23129, 74.38305, 74.57874, 102.3418, 75.48461, 56.11734, 106.15768, 56.93291, 74.55599, 56.1…	28.01794:200 29.03868:159 41.24221:32 46.02815:144 52.32965:50 55.87807:86 56.04964:12075 56.08129:190 56.10173:15 56.11734:22 56.16484:17 56.19089:15 56.24747:34 56.26315:29 56.29181:5 56.3032:30 56.36481:17 56.84402:15 56.93291:20 57.03363:733 57.05752:5 57.23129:27 58.06465:90 65.50408:80 74.06049:18024 74.09668:140 74.14336:5 74.16171:45 74.19727:30 74.23289:28 74.25643:12 74.27505:15 74.3559…
3.67	146.092	146.092	[M+H]+	4-guanidinobutanoic acid	Amino acids	Guanidino and Acetamido Metabolism	1	HMDB0003464	hilic_pos	146.09145, 87.04401, 146.11557, 86.05878, 104.07145, 111.05588, 43.01806, 60.05644, 129.06802, 60.08017, 103.95397, 128.08272, 146.55611, 146.53014, 61.80456, 87.12091, 67.11317, 25.73959, 129.09113, 146.41243, 86.15343, 82.44438, 33.77191, 87.07253,	25.73959:16 33.77191:9 43.01806:245 60.05644:191 60.08017:90 61.80456:28 67.11317:20 82.44438:10 86.05878:400 86.15343:12 87.04401:680 87.07253:9 87.12091:26 103.95397:66 104.07145:359 111.05588:249 128.08272:52 129.06802:143 129.09113:14 146.09145:1578 146.11557:530 146.41243:14 146.53014:30 146.55611:34
6.71	156.077	156.077	[M+H]+	Histidine	Amino acids	Histidine Metabolism	1	HMDB0000177	hilic_pos	110.07171, 83.06075, 93.04494, 82.05278, 95.06059, 56.0495, 81.04494, 68.05037, 110.11607, 111.05558, 66.03415, 83.09909, 109.06487, 55.86539, 156.07471, 95.2445, 111.0744, 110.26985, 82.81104, 54.0338, 111.83947, 78.03339, 93.08723, 73.69534, 110.44802, 110.58329, 110.37421, 93.20166, 83.2893, 110.24003, 111.5991, 95.52597, 110.35265, 67.04118, 56.12497, 83.11429, 110.41829, 110.81695, 83.32706,…	41.87128:9 54.0338:90 55.86539:124 56.0495:1785 56.08075:30 56.12497:45 56.1484:25 56.3542:20 66.03415:272 67.04118:46 68.05037:1202 68.09541:6 73.69534:66 78.03339:87 81.04494:1364 82.05278:3268 82.09182:29 82.10323:16 82.12434:38 82.1731:6 82.19582:27 82.23676:24 82.25881:39 82.28401:6 82.29662:11 82.81104:93 82.83952:33 83.00713:12 83.06075:10156 83.09909:172 83.11429:44 83.12427:18 83.16227:1…
3.49	141.066	141.066	[M+H]+	Imidazolepropionic acid	Amino acids	Histidine Metabolism	2	HMDB0002271	hilic_pos	123.05526, 141.06644, 81.04416, 95.0599, 68.04758, 123.10015, 55.13246, 81.31269, 81.2002, 124.05597, 81.07192, 95.10412, 123.13179, 141.0981,	55.13246:22 68.04758:206 81.04416:410 81.07192:9 81.2002:11 81.31269:19 95.0599:395 95.10412:9 123.05526:3076 123.10015:43 123.13179:5 124.05597:10 141.06644:659 141.0981:5
5.19	141.066	141.066	[M+H]+	Methylimidazoleacetic acid	Amino acids	Histidine Metabolism	2	HMDB0004988/HMDB0002820	hilic_pos	141.06522, 95.05959, 96.0688, 141.49045, 141.43674, 95.10182, 141.13535,	95.05959:374 95.10182:6 96.0688:259 141.06522:3817 141.13535:5 141.43674:29 141.49045:34
1.89	154.097	154.097	[M+H]+	N-acetylhistamine	Amino acids	Histidine Metabolism	2	HMDB0013253	hilic_pos	95.06062, 154.09738, 136.08636, 112.08548, 61.87132, 154.20287, 95.10325,	61.87132:8 95.06062:730 95.10325:6 112.08548:162 136.08636:229 154.09738:312 154.20287:7
2.56	146.118	146.118	[M+H]+	Dimethyl-Valine	Amino acids	Leucine, Isoleucine and Valine Metabolism	2	ChemSpider ID 9183230	hilic_pos	100.11252, 146.11716, 101.11629, 86.09686, 87.09834, 129.1111, 85.08704, 44.04872, 100.09484, 46.06434, 128.10709, 145.1295, 72.08, 100.15598, 73.04755, 30.03294, 100.31399, 55.0527, 134.87247, 100.17085, 72.39198, 105.95335, 146.16864, 100.21604, 100.93713, 146.32826, 57.07103, 100.39288, 100.60939, 100.5451, 87.31799, 146.30569, 100.26126, 129.75452, 86.00838, 100.22648, 100.28212, 129.50557, 1…	30.03294:74 44.04872:234 46.06434:218 55.0527:62 57.07103:21 72.08:144 72.39198:33 73.04755:76 85.08704:276 86.00838:11 86.09686:466 87.09834:459 87.31799:14 87.82337:6 100.09484:227 100.11252:9797 100.15598:128 100.17085:55 100.21604:24 100.22648:11 100.26126:12 100.28212:11 100.31399:70 100.39288:21 100.5451:15 100.60939:21 100.93713:24 101.11629:497 101.25494:9 105.95335:32 112.45729:8 128.107…
0.94	160.107	160.107	[M+H]+	Guanidinovaleric acid	Amino acids	Leucine, Isoleucine and Valine Metabolism	2	ChemSpider ID 141008	hilic_pos	101.05927, 160.1086, 59.04795, 118.08507, 160.04778, 119.64444, 160.15431, 101.25453, 101.24076,	82.06345:291 82.10655:6 100.07331:43 103.50388:7 128.06767:348 141.10197:476 142.08617:85 145.09157:64 170.08046:122 186.81256:25 187.10724:1192 187.18036:24 188.88559:15 205.22575:8 205.55757:52
1.76	214.119	214.119	[M+H]+	N-diazoacetylnorleucine methyl ester	Amino acids	Leucine, Isoleucine and Valine Metabolism	2	ChemSpider ID 29368281	hilic_pos	214.11821, 81.04447, 122.07284, 168.06401, 214.20134, 44.86254, 154.28021, 214.49966, 214.54568, 42.77037,	42.77037:5 44.86254:22 81.04447:469 122.07284:88 154.28021:22 168.06401:27 214.11821:1605 214.20134:27 214.49966:16 214.54568:8
1.89	160.133	160.133	[M+H]+	Valine betaine	Amino acids	Leucine, Isoleucine and Valine Metabolism	2	HMDB0240571	hilic_pos	60.08078, 59.07309, 160.13327, 58.06553, 55.05376, 57.03244, 59.04898, 45.05671, 61.08365, 45.03363, 44.04902, 73.06416, 60.13387, 58.26007, 60.42349, 60.21759, 59.35801, 58.09892, 60.58169, 160.44283, 60.11324, 58.51871, 59.10692, 60.19318, 61.70904, 62.42759, 45.07008, 60.17701, 60.51171, 57.32258, 60.24709, 160.20624, 61.11816,	44.04902:109 45.03363:150 45.05671:267 45.07008:19 55.05376:538 57.03244:339 57.32258:13 58.06553:2017 58.09892:43 58.26007:62 58.51871:30 59.04898:295 59.07309:2239 59.10692:29 59.35801:44 60.08078:3538 60.11324:34 60.13387:64 60.17701:19 60.19318:26 60.21759:49 60.24709:12 60.42349:59 60.51171:14 60.58169:39 61.08365:181 61.11816:9 61.70904:23 62.42759:23 73.06416:96 160.13327:2127 160.20624:10…
3.16	160.062	160.062	[M-H]-	2-aminoadipic acid	Amino acids	Lysine Metabolism	1	HMDB0000510	hilic_neg	74.02501, 116.03459, 160.05981, 98.02227, 72.04401, 118.04145, 80.56999, 109.15929, 35.05838, 61.67704, 64.47493, 78.12346, 32.58917, 65.29974, 30.52437, 20.32024, 74.99057, 134.81454, 117.85641, 90.21041, 102.18855, 77.74349, 74.84811, 84.23025, 31.1717, 74.06338, 101.25731, 61.47926, 74.26665, 109.51568, 124.29542, 139.71072, 102.19907, 41.85167, 74.35259, 131.90442, 114.5154, 68.90785, 102.054…	20.32024:46 30.52437:49 31.1717:30 32.58917:53 35.05838:70 36.88031:14 38.80872:11 41.85167:25 43.9117:15 51.76539:16 52.05536:18 56.2828:10 61.47926:29 61.67704:64 63.33445:14 64.47493:56 65.29974:51 68.90785:20 72.04401:290 74.02501:1289 74.06338:30 74.07462:12 74.26665:29 74.35259:24 74.84811:31 74.97527:10 74.99057:42 77.74349:33 78.12346:55 80.56999:90 84.23025:31 85.11182:10 90.21041:36 98.…
4.02	100.076	100.076	[M+H]+	2-Piperidinone	Amino acids	Lysine Metabolism	2	HMDB0011749	hilic_pos	56.0494, 100.07679, 72.08053, 44.04836, 70.06448, 69.03314, 56.1431, 56.25476, 56.08056, 56.21337, 42.20225, 72.10841,	42.20225:5 44.04836:87 56.0494:1682 56.08056:13 56.1431:48 56.21337:10 56.25476:18 69.03314:50 70.06448:54 72.08053:122 72.10841:5 100.07679:203
0.81	119.07	160.097	[M+ACN+H]+	5-acetamidovaleric acid	Amino acids	Lysine Metabolism	2	HMDB0012175	hilic_pos	98.05882, 142.08411, 160.09521, 124.07414, 86.06018, 70.06413, 45.03296, 59.04865, 125.07632, 99.06321, 100.07339, 98.1614, 104.07082, 142.9435, 159.46672, 98.23276, 115.67265, 86.08832, 142.35025, 138.45273,	33.78576:9 71.04778:178 84.35381:22 84.54124:31 85.03458:9 85.2398:12 94.06481:66 114.24662:24 130.05127:94 130.14095:125 132.75623:8 141.25037:17 142.04649:128 143.68816:7 155.99904:9 158.12769:304 186.07451:508 186.13553:9 187.0789:69 187.11777:33 204.08435:194 204.10069:168 204.13416:1188 204.44496:32
1.98	160.133	160.133	[M+H]+	5-aminovaleric acid betaine (5-AVAB)	Amino acids	Lysine Metabolism	1	HMDB0240732	hilic_pos	160.13441, 101.06049, 60.08059, 83.04888, 55.05395, 59.05025, 160.44714, 144.06392, 82.73826, 160.18842, 160.3195, 101.08749, 101.1375, 101.17465, 160.39951, 101.20959, 103.15831, 159.70082,	55.05395:246 59.05025:110 60.08059:675 82.73826:36 83.04888:279 101.06049:888 101.08749:16 101.1375:14 101.17465:10 101.20959:5 103.15831:5 144.06392:52 159.70082:5 160.13441:3480 160.18842:36 160.3195:21 160.39951:7 160.44714:81
6.09	205.118	205.118	[M+H]+	Acetyl-hydroxy-lysine	Amino acids	Lysine Metabolism	2	HMDB0033891	hilic_pos	187.10724, 141.10197, 128.06767, 82.06345, 170.08046, 142.08617, 145.09157, 205.55757, 100.07331, 186.81256, 187.18036, 188.88559, 205.22575, 103.50388, 82.10655,	82.06345:291 82.10655:6 100.07331:43 103.50388:7 128.06767:348 141.10197:476 142.08617:85 145.09157:64 170.08046:122 186.81256:25 187.10724:1192 187.18036:24 188.88559:15 205.22575:8 205.55757:52
6.26	103.123	103.123	[M+H]+	Cadaverine	Amino acids	Lysine Metabolism	1	HMDB0002322	hilic_pos	86.09616, 69.06822, 41.03694, 30.03239, 86.31586, 86.43512, 86.54355, 86.17568, 86.21748, 61.49853, 86.24329, 41.13679, 41.09147, 44.47029, 41.06552, 86.38851,	30.03239:189 41.03694:353 41.06552:9 41.09147:11 41.13679:12 44.47029:11 61.49853:15 69.06822:419 86.09616:2750 86.17568:20 86.21748:16 86.24329:13 86.31586:35 86.38851:7 86.43512:26 86.54355:23
4.7	204.134	204.134	[M+H]+	Carbamoylmethyllysine	Amino acids	Lysine Metabolism	2	ChemSpider ID 26332105	hilic_pos	204.13416, 186.07451, 158.12769, 204.08435, 71.04778, 204.10069, 142.04649, 130.14095, 130.05127, 187.0789, 94.06481, 187.11777, 204.44496, 84.54124, 114.24662, 84.35381, 141.25037, 85.2398, 33.78576, 85.03458, 155.99904, 186.13553, 132.75623, 143.68816,	33.78576:9 71.04778:178 84.35381:22 84.54124:31 85.03458:9 85.2398:12 94.06481:66 114.24662:24 130.05127:94 130.14095:125 132.75623:8 141.25037:17 142.04649:128 143.68816:7 155.99904:9 158.12769:304 186.07451:508 186.13553:9 187.0789:69 187.11777:33 204.08435:194 204.10069:168 204.13416:1188 204.44496:32
0.96	131.035	131.035	[M-H]-	Glutarate (Pentanedioate)	Amino acids	Lysine Metabolism	1	HMDB0000661	hilic_neg	87.04531, 131.03537, 87.02517, 100.08453, 79.16516, 130.76627, 72.30328, 72.82654, 87.0864, 79.69306, 113.02341, 53.00444, 123.14491, 22.22694, 67.85736, 69.03333, 69.08221,	22.22694:10 53.00444:14 67.85736:8 69.03333:8 69.08221:6 72.30328:25 72.82654:22 79.16516:47 79.69306:20 87.02517:203 87.04531:1914 87.0864:21 100.08453:92 113.02341:18 123.14491:12 130.76627:26 131.03537:788
7.06	147.113	147.113	[M+H]+	Lysine	Amino acids	Lysine Metabolism	1	HMDB0000182	hilic_pos	84.08105, 130.08607, 147.11244, 56.04898, 129.10352, 84.1205, 101.10708, 130.13466, 65.03737, 70.06467, 55.0548, 84.34669, 102.09204, 85.08285, 131.08994, 84.51939, 46.02869, 129.30084, 84.06053, 112.07455, 85.2776, 85.06416, 84.63685, 130.44005, 129.92966, 85.0916, 84.28769, 84.61647, 130.27315, 130.32405, 84.27744, 130.62726, 84.85559, 147.39722, 147.58035, 67.05399, 84.182, 84.70441, 130.45554…	46.02869:79 48.99952:21 55.0548:152 55.07128:9 56.04898:1075 56.08041:12 65.03737:217 67.05399:46 70.06467:184 83.07007:26 84.04004:8 84.06053:74 84.08105:36858 84.1205:769 84.182:45 84.1977:27 84.21368:39 84.24578:23 84.25834:16 84.27744:55 84.28769:59 84.34669:126 84.37951:22 84.43708:40 84.47864:40 84.50079:24 84.51939:84 84.53997:9 84.55517:21 84.59981:17 84.61647:59 84.63685:67 84.6797:5 84.…
4.04	161.129	144.102	[M+H-NH3]+	Methyllysine	Amino acids	Lysine Metabolism	2	HMDB0002038	hilic_pos	98.09726, 84.08067, 144.10095, 57.03212, 62.92854, 58.06764, 70.06506, 97.98926, 88.91098, 98.50912, 96.08011, 84.11834, 85.24023, 144.13976,	57.03212:115 58.06764:84 62.92854:88 70.06506:80 84.08067:517 84.11834:13 85.24023:10 88.91098:47 96.08011:25 97.98926:51 98.09726:1871 98.50912:39 144.10095:392 144.13976:6
5.6	189.123	189.123	[M+H]+	N6-acetyllysine	Amino acids	Lysine Metabolism	1	HMDB0000206	hilic_pos	126.09121, 84.08094, 189.12378, 143.11836, 130.08759, 147.11604, 126.13975, 126.46451, 130.07132, 83.80665, 84.5864, 127.09766, 126.38699, 126.44064, 84.37402, 126.15955, 83.92104, 84.89436, 126.21932, 143.66827, 126.28501, 56.04824, 126.2501, 84.21729, 189.40663, 126.81921, 126.84084, 84.12131, 126.31178, 127.23476, 84.55865, 189.34053, 189.37794, 130.12881, 147.15308, 84.13376, 126.34692, 126.7…	56.04824:21 83.80665:57 83.92104:28 84.08094:4104 84.12131:13 84.13376:6 84.21729:15 84.37402:37 84.55865:11 84.5864:57 84.89436:25 126.09121:9886 126.13975:93 126.15955:30 126.21932:24 126.2501:16 126.28501:22 126.31178:13 126.34692:6 126.38699:45 126.44064:44 126.46451:65 126.76918:6 126.81921:14 126.84084:14 127.09766:48 127.23476:12 130.07132:58 130.08759:278 130.12881:7 143.11836:900 143.163…
3.57	130.086	130.086	[M+H]+	Pipecolic acid	Amino acids	Lysine Metabolism	1	HMDB0000070	hilic_pos	84.08138, 130.08783, 130.16171, 74.09468, 57.07047, 84.55772, 84.89487, 82.0659, 84.39413, 84.11911, 130.13602, 84.20196,	57.07047:96 74.09468:121 82.0659:31 84.08138:2116 84.11911:21 84.20196:6 84.39413:24 84.55772:46 84.89487:37 130.08783:1765 130.13602:20 130.16171:148
3.29	124.991	124.991	[M-H]-	2-hydroxyethanesulfonate	Amino acids	Methionine, Cysteine, SAM and Taurine Metabolism	2	HMDB0003903	hilic_neg	94.98087, 97.02882, 63.80871, 99.94617, 28.85123, 93.99592, 41.68975, 60.31483, 121.1054, 54.95097, 38.22108, 55.70217, 36.20995, 49.75358, 41.81984, 57.23588, 30.57284, 80.91669, 46.44279, 89.32381, 50.6341, 83.82778, 30.99655, 69.26965, 92.35399,	28.85123:37 30.57284:13 30.99655:7 36.20995:21 38.22108:25 41.68975:32 41.81984:17 46.44279:11 49.75358:19 50.6341:10 54.95097:28 55.70217:23 57.23588:17 60.31483:32 63.80871:48 69.26965:6 80.91669:13 83.82778:8 89.32381:11 92.35399:6 93.99592:34 94.98087:249 97.02882:88 99.94617:47 121.1054:30
3.26	152.002	152.002	[M-H]-	3-Sulfinoalanine	Amino acids	Methionine, Cysteine, SAM and Taurine Metabolism	2	HMDB0000996	hilic_neg	152.00208, 79.95671, 106.98121, 88.03697, 44.01538, 71.01511, 60.02836, 33.18548, 134.90123, 150.51692, 122.57475, 152.31477, 136.68622, 28.68654, 152.05756, 80.57405, 97.72202, 152.48218, 30.70261, 151.94263, 119.42242, 23.96375, 34.10975, 88.06454, 35.98029, 152.13951, 74.4058, 27.29825, 24.12115, 28.83174, 130.06828,	23.96375:14 24.12115:7 27.29825:9 28.68654:26 28.83174:7 30.70261:17 33.18548:44 34.10975:14 35.98029:13 44.01538:80 60.02836:58 71.01511:77 74.4058:12 79.95671:620 80.57405:20 88.03697:282 88.06454:14 97.72202:19 106.98121:493 119.42242:15 122.57475:37 130.06828:5 134.90123:41 136.68622:32 150.51692:39 151.94263:17 152.00208:1981 152.05756:23 152.13951:13 152.31477:36 152.48218:18
1.32	384.099	384.099	[M-H]-	Inosyhomocysteine	Amino Acids	Methionine, Cysteine, SAM and Taurine Metabolism	2	ChemSpider ID: 389026	RP_neg	135.03181, 176.03513, 384.08911, 41.85969, 76.78281, 260.39365, 80.96472, 219.05469, 82.96322, 227.03358, 250.00792, 73.49403, 308.80969, 80.9777, 243.04852, 252.0183, 112.01923, 152.98006, 67.43015, 98.99221, 108.60728, 62.28308, 123.81886, 120.77814, 125.00342, 138.52908, 334.23517, 119.50006, 364.23279, 270.71005, 124.03355, 171.09682, 158.03242, 59.92273, 120.55808, 160.0406, 334.55588, 59.02…	20.80053:16 21.58818:16 23.86768:11 31.06332:5 33.40956:9 35.92143:6 36.21535:15 41.14152:21 41.85969:155 41.87584:8 44.09345:28 46.20879:18 47.41522:36 48.04832:6 48.23617:7 50.29478:18 51.48082:22 51.58797:22 54.17191:20 59.02045:43 59.92273:47 62.28308:71 65.31613:9 67.43015:77 69.71383:36 73.49403:101 76.78281:131 77.05883:9 80.93655:35 80.96472:123 80.9777:87 82.96322:120 87.43565:15 95.8615…
1.02	190.054	190.054	[M-H]-	N-acetylmethionine	Amino acids	Methionine, Cysteine, SAM and Taurine Metabolism	1	HMDB0011745	hilic_neg	46.99475, 148.04596, 190.05389, 142.0495, 112.04224, 43.78384, 42.85393, 144.04425, 84.04272, 148.14745, 47.03102, 149.18265, 133.54411, 20.89733, 148.52086, 62.45789, 41.09916, 123.39943, 102.93048, 119.9398, 142.95454, 190.25439, 26.3171, 48.81697, 79.41448, 183.58099, 86.97832, 151.28131, 63.0872, 112.07339, 148.24821, 128.2153, 142.1041,	20.89733:30 26.3171:18 41.09916:22 42.85393:102 43.78384:131 46.99475:1117 47.03102:33 48.81697:18 62.45789:26 63.0872:10 79.41448:15 84.04272:69 86.97832:14 102.93048:20 112.04224:244 112.07339:10 119.9398:19 123.39943:21 128.2153:5 133.54411:31 142.0495:467 142.1041:5 142.95454:19 144.04425:84 148.04596:633 148.14745:49 148.24821:9 148.52086:30 149.18265:33 151.28131:11 183.58099:15 190.05389:4…
4.38	165.056	165.056	[M-H]-	D-(+)-3-Phenyllactic acid	Amino acids	Phenylalanine and Tyrosine Metabolism	1	HMDB0000563	RP_neg	119.04943, 72.99071, 117.03591, 79.95798, 147.04597, 73.99966, 22.15473, 103.05338, 44.99652, 138.25708, 40.70589, 71.15564, 76.24763, 50.57905, 53.17322, 129.40567, 20.04276, 40.9831, 115.57941, 125.31293, 81.76016, 128.37939, 163.62624, 97.49457, 42.06849, 85.07772, 22.69687, 40.15643, 46.63673, 86.12581, 137.67815, 38.25259, 87.6828, 111.51712, 99.0198, 71.68719, 85.20103, 143.91353, 63.25198,…	20.04276:31 22.15473:79 22.69687:21 23.83389:7 35.15789:10 35.59909:10 36.58187:6 38.25259:19 38.70769:11 40.15643:20 40.70589:46 40.9831:27 42.06849:22 44.99652:64 46.63673:20 50.57905:34 53.17322:34 58.53381:8 63.25198:14 69.44297:13 71.15564:46 71.68719:16 72.99071:127 73.99966:97 76.24763:45 79.95798:110 81.76016:26 84.75522:10 85.07772:22 85.20103:16 86.12581:20 87.6828:19 88.6834:13 97.4945…
3.78	166.086	166.086	[M+H]+	L-Phenylalanine	Amino acids	Phenylalanine and Tyrosine Metabolism	1	HMDB0000159	hilic_pos	120.08049, 103.05346, 93.06843, 107.04853, 79.05351, 77.03667, 91.05372, 120.12675, 67.05311, 120.3782, 118.06372, 131.04659, 120.28013, 120.42753, 119.98963, 119.42648, 103.33729, 120.72085, 93.22179, 120.17609, 120.59711, 103.09713, 103.24196, 103.69419, 103.40662, 120.74031, 123.79724, 42.50232, 121.17963, 120.15739, 120.54573, 103.43214, 120.5076, 93.09626, 103.67751, 79.09133, 120.20251, 120…	42.50232:20 67.05311:103 77.03667:154 79.05351:345 79.09133:7 91.05372:128 93.06843:648 93.09626:10 93.22179:35 103.05346:2506 103.09713:34 103.24196:33 103.33729:38 103.40662:26 103.43214:15 103.67751:9 103.69419:28 107.04853:607 118.06372:63 119.42648:43 119.98963:46 120.08049:11479 120.12675:122 120.15739:19 120.17609:35 120.20251:7 120.28013:49 120.3782:79 120.42753:49 120.5076:11 120.52677:6…
5.03	182.081	165.053	[M+H-NH3]+	L-Tyrosine	Amino acids	Phenylalanine and Tyrosine Metabolism	1	HMDB0000158	hilic_pos	95.04457, 123.03795, 119.04308, 77.03532, 91.04994, 95.08737, 123.08846, 103.04977, 119.08949,	77.03532:439 91.04994:215 95.04457:1252 95.08737:15 103.04977:9 119.04308:459 119.08949:7 123.03795:561 123.08846:12
4.35	206.083	206.083	[M-H]-	N-acetylphenylalanine	Amino Acids	Phenylalanine and Tyrosine Metabolism	1	HMDB0000512	RP_neg	91.05374, 58.02941, 164.0715, 147.04364, 103.05085, 70.02733, 72.0106, 172.43825, 32.89258, 41.99591, 162.05264, 177.24069, 125.15088, 58.24948, 199.98843, 158.36739, 47.18382, 86.19108, 23.03996, 72.4529, 129.04741, 170.93884, 58.19444, 119.7285, 22.16292, 42.62675, 65.01461, 58.47008, 185.59473, 115.75128, 73.27097, 147.07054, 127.0531, 119.01173, 150.05719, 43.553, 77.68617, 102.89105, 23.2863…	22.16292:20 23.03996:25 23.28637:11 32.89258:79 41.99591:79 42.62675:20 43.553:13 47.18382:31 47.60199:6 58.02941:405 58.06495:7 58.19444:22 58.24948:37 58.47008:19 65.01461:20 70.02733:184 72.0106:127 72.4529:24 73.27097:16 77.68617:13 86.19108:27 91.05374:777 91.10899:6 102.89105:13 103.05085:188 111.07169:8 115.75128:17 119.01173:14 119.7285:22 125.15088:39 127.0531:15 129.04741:24 147.04364:2…
3.13	283.083	283.083	[M-H]-	p-Cresol glucuronide	Amino acids	Phenylalanine and Tyrosine Metabolism	1	HMDB0011686	hilic_neg	113.02464, 283.08505, 59.01478, 107.05091, 175.02713, 99.01082, 44.99844, 85.03077, 157.0134, 75.00833, 265.08002, 57.03387, 129.02319, 38.45509, 43.02004, 221.08339, 282.11542, 96.25368, 135.98392, 113.06939, 85.46283, 113.19432, 54.19151, 67.21063, 71.01359, 57.68554, 246.56273, 127.00449, 175.25931, 247.37984, 87.4504, 35.76836, 59.04587, 113.76006, 44.75153, 184.47452, 175.3719, 107.08222, 20…	35.76836:19 38.45509:90 43.02004:73 44.75153:17 44.99844:258 54.19151:37 57.03387:121 57.06018:5 57.68554:30 59.01478:951 59.04587:18 67.21063:34 71.01359:31 75.00833:153 75.04593:10 85.03077:226 85.06483:6 85.46283:40 87.4504:20 96.25368:48 99.01082:273 107.05091:748 107.08222:14 107.23673:11 108.62204:11 113.02464:2476 113.06939:41 113.19432:38 113.76006:18 115.55154:12 117.01513:5 127.00449:25…
3.57	187.007	187.007	[M-H]-	p-Cresol sulfate	Amino acids	Phenylalanine and Tyrosine Metabolism	1	HMDB0011635	RP_neg	107.04974, 79.95593, 187.00513, 37.37071, 72.89478, 106.04483, 107.37726, 79.05367, 107.29136, 108.1166, 25.71993, 107.0937, 119.76904, 70.55588, 107.71964, 47.26427, 22.44612, 93.97372, 56.75726, 106.20245, 183.99634, 80.03333, 107.30934, 153.02991, 167.26871, 108.60014, 107.50008, 79.68547, 122.98483, 136.88795, 61.811, 80.37473, 109.88828, 26.2899, 140.93399, 164.57951, 80.92944, 107.12244, 46…	22.44612:32 25.71993:42 26.2899:14 37.37071:123 46.27884:10 47.26427:33 56.75726:30 61.811:16 70.55588:36 72.89478:98 79.05367:61 79.68547:17 79.95593:1089 79.99406:9 80.03333:26 80.37473:15 80.92944:11 93.97372:32 93.98631:10 106.04483:95 106.20245:28 107.04974:4811 107.0937:41 107.12244:11 107.29136:50 107.30934:25 107.37726:90 107.42983:8 107.50008:18 107.71964:36 108.05134:8 108.1166:44 108.6…
2.82	230.186	230.186	[M+H]+	Diacetylspermidine	Amino acids	Polyamine Metabolism	2	HMDB0041947	hilic_pos	72.04435, 30.03416, 56.04777, 84.08197, 98.0965, 100.07423, 155.92694, 219.84444, 86.33467, 54.38005, 72.08247,	30.03416:132 54.38005:7 56.04777:108 72.04435:319 72.08247:7 84.08197:99 86.33467:10 98.0965:63 100.07423:31 155.92694:31 219.84444:11
2.57	145.133	145.133	[M+N]+	N-acetylcadaverine	Amino acids	Polyamine Metabolism	2	HMDB0002284	hilic_pos	62.92928, 86.09612, 103.95485, 69.06905, 98.09586, 41.03831, 82.06412, 100.11462, 60.035, 104.65582, 86.65702, 86.13211, 63.36004, 104.88336,	41.03831:145 60.035:121 62.92928:1546 63.36004:5 69.06905:398 82.06412:142 86.09612:949 86.13211:11 86.65702:22 98.09586:163 100.11462:136 103.95485:843 104.65582:65 104.88336:5
3.22	131.118	131.118	[M+H]+	N-acetylputrescine	Amino acids	Polyamine Metabolism	1	HMDB0002064	hilic_pos	72.08149, 55.05543, 60.0451, 114.09319, 43.01822, 44.04934, 48.92583, 72.13283, 55.07661,	43.01822:169 44.04934:115 48.92583:33 55.05543:349 55.07661:6 60.0451:247 72.08149:1649 72.13283:10 114.09319:230
1.92	91.0866	132.113	[M+ACN+H]+	N-carbamoylputrescine	Amino acids	Polyamine Metabolism	2	HMDB0033458	hilic_pos	132.11362, 73.06562, 90.09123, 60.05667, 55.05432, 103.95601, 43.02872, 72.08241, 86.09798, 114.10115, 62.92952, 132.16068, 132.53563, 60.58926, 132.23276, 90.25099, 103.97889, 55.0842, 132.17929,	43.02872:79 55.05432:307 55.0842:7 60.05667:336 60.58926:14 62.92952:40 72.08241:65 73.06562:697 86.09798:54 90.09123:513 90.25099:11 103.95601:104 103.97889:10 114.10115:50 132.11362:3531 132.16068:34 132.17929:5 132.23276:12 132.53563:15
5.02	176.07	176.07	[M+H]+	3-Indoleacetic acid	Amino acids	Tryptophan Metabolism	1	HMDB0000197	RP_pos	103.05322, 77.03803, 130.06412, 128.04825, 98.95877, 104.04842, 117.05598, 102.04617, 77.17915, 101.03526, 103.09087, 77.32317, 102.89002, 77.63224, 130.11456, 130.35956, 77.07238,	77.03803:1018 77.07238:10 77.17915:36 77.32317:17 77.63224:16 98.95877:77 101.03526:29 102.04617:42 102.89002:17 103.05322:1254 103.09087:20 104.04842:63 117.05598:60 128.04825:322 130.06412:853 130.11456:12 130.35956:11
4	190.051	190.051	[M-H]-	5-Hydroxyindoleacetic acid	Amino acids	Tryptophan Metabolism	2	HMDB0000763	RP_neg	146.06122, 131.03761, 144.04591, 128.05011, 116.04962, 118.06317, 41.00326, 190.04974, 146.49966, 41.99712, 146.11032, 190.3147, 114.99758, 20.86187, 29.62364, 128.24132, 144.80139, 152.61891, 118.02862, 131.57642, 146.59464, 146.39717, 116.27411, 171.02936, 72.07464, 129.2643, 144.61755, 146.33839, 146.40976, 45.25821, 101.48953, 146.36777, 147.0629, 180.48013, 85.58048, 146.19592, 144.11302, 14…	20.86187:44 22.4906:13 29.62364:42 41.00326:204 41.99712:114 45.25821:22 51.8198:7 68.0684:7 70.41642:12 71.62451:6 72.07464:25 78.5866:12 85.58048:19 101.48953:22 108.01688:10 114.99758:51 116.04962:484 116.27411:29 118.02862:34 118.06317:286 128.05011:1392 128.09605:6 128.10773:5 128.24132:40 128.28456:11 129.2643:24 131.03761:3013 131.30281:8 131.57642:32 144.04591:2274 144.11302:18 144.15053:…
3.3	223.072	206.046	[M-H-NH3]-	Hydroxykynurenine	Amino acids	Tryptophan Metabolism	2	HMDB0000732/HMDB0011631	RP_neg	162.05669, 147.0331, 160.04066, 134.06027, 144.04514, 120.04529, 119.05092, 118.03045, 41.99728, 188.03848, 108.04643, 41.00325, 206.04601, 162.10822, 132.04538, 104.05153, 161.0473, 134.02579, 49.5423, 76.98967, 145.03206, 162.38927, 147.08209, 162.21344, 91.01986, 162.40401, 53.20633, 129.95767, 163.08469, 119.16716, 162.142, 134.01163, 143.01982, 147.41992, 160.09312, 163.0054, 162.35483, 148.…	20.8968:7 38.99722:16 41.00325:437 41.04139:5 41.14597:7 41.99728:795 42.02566:13 49.5423:121 52.21342:13 53.20633:58 62.39316:11 65.23808:23 69.80086:19 71.03885:31 76.98967:118 90.7483:7 91.01986:65 94.736:5 104.05153:273 104.09187:14 104.10233:10 108.04643:481 112.33527:18 118.03045:855 118.07463:9 118.32095:8 119.05092:1173 119.09738:19 119.16716:43 120.04529:1417 120.09246:13 120.28943:5 120…
5.78	190.086	190.086	[M+H]+	Indolepropionic acid	Amino acids	Tryptophan Metabolism	2	HMDB0002302	RP_pos	130.06491, 77.0387, 55.01738, 103.05453, 84.96059, 40.97007, 117.05664, 128.04816, 62.01509, 115.05439, 27.02233, 89.03735, 56.94183, 91.05412, 104.04945, 143.07263, 72.98683, 130.42041, 144.07623, 55.9333, 130.40433, 51.02195, 55.22989, 77.53471, 130.11462, 103.64628, 102.04628, 103.33957, 130.22559, 103.59286, 128.61769, 78.0465, 130.50955, 130.15028, 130.17073, 116.05101, 104.25918, 56.67524, …	27.02233:161 40.97007:288 51.02195:48 55.01738:1109 55.22989:46 55.9333:52 56.67524:5 56.94183:125 62.01509:184 72.98683:87 77.0387:2112 77.53471:34 78.0465:19 84.96059:300 89.03735:152 89.06303:5 91.05412:101 102.04628:24 103.05453:902 103.33957:23 103.59286:22 103.64628:27 104.04945:101 104.25918:9 115.05439:171 116.05101:14 117.05664:241 128.04816:199 128.61769:21 130.06491:3822 130.11462:28 1…
2.49	212.003	212.003	[M-H]-	Indoxyl sulfate	Amino acids	Tryptophan Metabolism	1	HMDB0000682	RP_neg	79.95683, 132.04443, 80.96516, 47.6204, 212.00034, 127.90064, 72.89512, 199.8076, 26.9566, 66.61028, 172.49467, 205.94307, 52.05586, 108.70476, 44.35648, 207.35857, 21.16287, 72.32, 104.05068, 136.28453, 102.16767, 137.60468, 174.15749, 58.26316, 79.99638, 123.37683, 124.51902, 21.65594, 29.22442, 124.6935, 96.32343, 149.58556, 81.22739, 98.13056, 133.17819, 22.41199, 195.43916, 30.10349, 116.540…	21.16287:49 21.65594:26 22.41199:20 22.70539:8 23.12244:8 26.9566:100 27.36543:14 28.31762:13 29.22442:26 30.10349:18 30.74872:14 44.35648:52 47.6204:260 47.64979:7 52.05586:59 55.68002:12 58.26316:29 62.6454:7 66.61028:75 72.32:48 72.33165:10 72.89512:113 79.95683:1605 79.99638:29 80.56858:14 80.96516:658 81.03354:12 81.22739:23 96.32343:25 98.13056:23 100.1003:16 102.16767:43 104.05068:46 108.7…
1.72	209.092	209.092	[M+H]+	Kynurenine	Amino acids	Tryptophan Metabolism	1	HMDB0000684	RP_pos	120.04477, 118.06598, 146.05933, 94.06495, 132.04317, 174.05516, 120.08176, 150.05464, 74.02208, 91.05315, 92.04771, 192.06418, 43.01623, 104.04871, 98.02011, 150.91446, 73.94584, 121.99027, 46.02644, 52.59863, 91.22807, 118.466, 146.61812, 94.1086,	43.01623:50 46.02644:25 52.59863:25 73.94584:32 74.02208:111 91.05315:81 91.22807:14 92.04771:62 94.06495:415 94.1086:5 98.02011:38 104.04871:48 118.06598:431 118.466:13 120.04477:441 120.08176:116 121.99027:28 132.04317:206 146.05933:428 146.61812:12 150.05464:115 150.91446:34 174.05516:202 192.06418:56
3.87	205.097	188.071	[M+H-NH3]+	L-Tryptophan	Amino acids	Tryptophan Metabolism	1	HMDB0000929	hilic_pos	146.06068, 188.07117, 118.06496, 144.08076, 170.0592, 144.04134, 146.21214, 142.06653, 143.07254, 146.30415, 146.09579, 188.23834, 118.55025, 144.11911, 188.13351, 88.00809, 146.11502, 160.67313,	88.00809:12 118.06496:291 118.55025:17 142.06653:52 143.07254:48 144.04134:94 144.08076:287 144.11911:16 146.06068:2579 146.09579:20 146.11502:12 146.21214:59 146.30415:21 160.67313:8 170.0592:133 188.07117:831 188.13351:15 188.23834:20
4.45	245.094	245.094	[M-H]-	N-acetyltryptophan	Amino acids	Tryptophan Metabolism	1	HMDB0013713	RP_neg	58.02835, 74.02223, 203.08107, 72.04442, 98.02329, 201.1013, 64.41317, 130.06796, 116.05457, 187.57173, 73.59155, 178.74959, 241.35796, 94.24966, 90.0646, 231.17087, 20.93827, 30.23173, 193.53169, 24.15859, 170.57762, 41.13678, 154.95096, 236.73718, 243.78163, 125.39974, 36.62798, 98.55035, 151.33951, 177.54964, 46.606, 212.38206, 30.82784, 72.0808, 147.44067, 229.11429, 230.76015, 33.63313, 58.0…	20.93827:27 24.15859:25 30.23173:26 30.82784:12 33.63313:9 36.62798:16 41.13678:23 46.606:13 58.02835:398 58.05208:8 58.06195:6 64.41317:76 72.04442:283 72.0808:12 72.08774:5 73.59155:57 73.81212:7 74.02223:345 90.0646:34 94.24966:36 98.02329:260 98.08228:6 98.55035:15 116.05457:63 125.39974:17 130.06796:75 147.44067:11 151.33951:14 154.95096:23 170.57762:24 177.54964:14 178.74959:45 187.57173:58…
4.29	134.06	134.06	[M+H]+	Oxindole	Amino acids	Tryptophan Metabolism	2	HMDB0061918	RP_pos	106.06526, 134.05978, 79.05473, 105.03369, 77.03805, 60.98699, 133.05458, 116.04834, 74.93181, 107.04526, 106.77726, 74.99789, 106.32549, 79.66502, 69.9821, 105.08629, 105.22877, 79.44766, 106.10533, 105.06136, 134.10431, 79.1016, 80.17371, 61.01503,	60.98699:165 61.01503:5 69.9821:25 74.93181:87 74.99789:39 77.03805:234 79.05473:1080 79.1016:7 79.44766:17 79.66502:37 80.17371:7 105.03369:962 105.06136:10 105.08629:23 105.22877:21 106.06526:1810 106.10533:13 106.32549:39 106.77726:43 107.04526:69 116.04834:133 133.05458:134 134.05978:1522 134.10431:9
4.81	175.119	158.092	[M+H-NH3]+	Arginine	Amino acids	Urea cycle; Arginine and Proline Metabolism	2	HMDB0000517	hilic_pos	158.09288, 112.08601, 70.06573, 71.04992, 158.14574, 141.06596, 151.60202, 158.24217, 70.10809, 112.57901,	70.06573:308 70.10809:10 71.04992:90 112.08601:740 112.57901:6 141.06596:19 151.60202:15 158.09288:2400 158.14574:36 158.24217:12
3.49	176.139	176.139	[M+H]+	Carboxynorspermidine	Amino acids	Urea cycle; Arginine and Proline Metabolism	2	PubChem CID: 70678631	hilic_pos	118.0857, 59.07212, 118.32995, 176.12894, 118.11468, 119.16209, 118.13355, 122.21149,	59.07212:67 118.0857:810 118.11468:23 118.13355:8 118.32995:34 119.16209:20 122.21149:7 176.12894:31
1.49	130.086	130.086	[M+H]+	Homoproline (Pyrrolidineacetic acid)	Amino acids	Urea cycle; Arginine and Proline Metabolism	2	HMDB0029444	hilic_pos	130.0869, 70.06507, 86.05922, 112.07541, 68.0489, 130.1201, 55.03994, 130.16019, 84.04186, 91.50467, 44.74138, 36.12097, 45.65209, 112.88499,	24.40003:7 32.20345:11 55.32839:12 108.05491:46 116.07008:81 117.05353:427 117.09715:9 126.06535:4686 126.11253:57 126.13181:24 126.14759:19 126.21093:35 126.24026:18 126.25616:9 126.36989:19 126.48706:24 126.83831:14 127.37494:47 180.55382:24 198.11873:53 198.15768:9 221.64989:16 242.10944:97 242.14859:66
7.11	133.097	133.097	[M+H]+	Ornithine	Amino acids	Urea cycle; Arginine and Proline Metabolism	1	HMDB0000214	hilic_pos	70.0651, 116.07022, 115.08675, 133.09517, 117.96696, 70.34594, 105.0432, 53.36967, 70.50698, 95.06432, 115.97284, 70.88927, 20.33681, 65.1887, 76.50005, 101.90221, 125.65623,	20.33681:8 53.36967:18 65.1887:7 70.0651:3991 70.34594:32 70.50698:18 70.88927:12 76.50005:7 95.06432:17 101.90221:6 105.0432:22 115.08675:224 115.97284:15 116.07022:2212 117.96696:34 125.65623:5 133.09517:110
4.75	116.071	116.071	[M+H]+	Proline	Amino acids	Urea cycle; Arginine and Proline Metabolism	1	HMDB0000162	hilic_pos	70.06554, 43.05376, 41.03862, 68.049, 43.0422, 42.03409, 28.01745, 70.10146, 53.03884, 30.03298, 54.03318, 73.09356, 29.02454, 70.22267, 70.1138, 70.31815, 70.44312, 44.05, 70.19059, 71.05374, 43.21873, 43.01642, 70.1228, 42.25323, 70.54333, 43.65437, 70.72739, 70.16066, 41.23104, 70.36443, 70.51603, 53.1566, 70.42109, 43.08223, 41.06615, 43.15322, 70.34987, 39.02431, 41.13073, 43.85173, 70.88106…	28.01745:204 29.02454:71 30.03298:129 39.02431:8 41.03862:609 41.06615:11 41.13073:8 41.23104:19 42.03409:236 42.05816:7 42.25323:24 43.01642:25 43.0422:298 43.05376:1798 43.08223:13 43.09391:5 43.15322:9 43.21873:28 43.65437:22 43.85173:8 44.05:34 53.03884:196 53.1566:15 54.03318:100 68.049:608 70.06554:16934 70.10146:204 70.1138:58 70.1228:25 70.16066:20 70.19059:34 70.22267:61 70.31815:50 70.3…
0.95	61.0396	61.0396	[M+H]+	Urea	Amino acids	Urea cycle; Arginine and Proline Metabolism	2	HMDB0000294	hilic_pos	44.01292, 43.02859, 42.01989, 44.07072, 45.01977, 61.03939, 44.0408, 44.22812, 44.11472, 43.05708,	42.77037:5 44.86254:22 81.04447:469 122.07284:88 154.28021:22 168.06401:27 214.11821:1605 214.20134:27 214.49966:16 214.54568:8
7.78	309.166	309.166	[M+H]+	(Amino-carboxypentyl)amino]-deoxyfructose	Carbohydrate	-	2	HMDB0034879	hilic_pos	291.15634, 309.16614, 225.12273, 128.06914, 130.08578, 147.11118, 292.16473, 273.14224, 213.12254, 180.39034, 107.86359, 308.27066, 309.11761, 96.15446, 255.13237, 226.0493, 165.51976, 47.43897, 255.96803,	47.43897:8 96.15446:22 107.86359:38 128.06914:194 130.08578:94 147.11118:91 165.51976:10 180.39034:41 213.12254:50 225.12273:234 226.0493:16 255.13237:19 255.96803:7 273.14224:64 291.15634:333 292.16473:90 308.27066:36 309.11761:24 309.16614:290
0.81	325.045	325.045	[M-H]-	Glucuronide compound (glucuronoside): 2-(6-carboxy-3,4,5-trihydroxyoxan-2-yl)propanedioic acid/6-[(2-carboxyacetyl)oxy]-3,4,5-trihydroxyoxane-2-carboxylic acid	Carbohydrate	-	3		hilic_neg	82.95391, 325.03973, 118.50687, 50.9635, 144.14914, 227.92143, 83.02824, 265.46893, 82.99334, 21.07451, 305.73187, 119.69668, 118.3133, 25.14164, 172.01408, 142.82663, 258.83173, 24.05501, 83.81046, 41.99028, 114.98672, 119.05437, 83.67779, 85.1832, 158.30824, 102.77285, 99.19415, 41.62634, 267.29892, 83.17796, 83.59248, 83.00916,	21.07451:47 24.05501:25 25.14164:32 41.62634:11 41.99028:19 50.9635:61 82.95391:4640 82.99334:51 83.00916:7 83.02824:54 83.17796:10 83.59248:10 83.67779:17 83.81046:20 85.1832:17 99.19415:13 102.77285:14 114.98672:18 118.3133:38 118.50687:117 119.05437:18 119.69668:41 142.82663:27 144.14914:59 158.30824:15 172.01408:28 227.92143:57 258.83173:27 265.46893:54 267.29892:11 305.73187:43 325.03973:134
4.66	324.095	324.095	[M-H]-	N-glycolylneuraminic acid	Carbohydrate	Aminosugar Metabolism	2	HMDB0000833	hilic_neg	263.07562, 71.01347, 72.9991, 167.02049, 113.02496, 112.98756, 75.01078, 116.01035, 245.07086, 97.02834, 85.02692, 93.17496, 60.00853, 99.04498, 309.89062, 102.68768, 259.08182, 82.06805, 94.8532, 111.1676, 40.35297, 206.79106, 139.03329, 166.00334, 190.4601, 21.70952, 87.60942, 71.76962, 305.80936, 111.00667, 263.43518, 264.29788, 125.81333, 147.55173, 240.25049, 185.34085, 273.77136, 43.07652, …	21.70952:32 22.51242:6 37.88161:13 40.35297:39 43.07652:21 51.9981:12 52.25891:18 60.00853:67 62.81927:19 71.01347:289 71.76962:31 72.9991:260 73.65055:6 75.01078:140 82.06805:43 83.93156:15 85.02692:89 87.49182:7 87.60942:32 93.17496:72 94.8532:40 97.02834:108 98.21748:16 99.04498:67 102.68768:51 108.2771:13 111.00667:29 111.1676:40 112.41542:20 112.98756:172 113.02496:175 116.01035:135 116.0398…
7.4	357.104	357.104	[M-H]-	Lactobionic acid	Carbohydrate	Di- and Oligo-saccharides	2	ChemSpider ID 7040	hilic_neg	357.10327, 249.84265, 101.02638, 48.48572, 356.08328, 159.02484, 49.11382, 74.3288, 98.17544, 253.65683, 110.49168, 159.67717, 91.32228, 356.05206, 173.0065, 175.59105, 60.58101, 357.18817, 328.22571, 50.84364, 268.85367, 28.81149, 110.54555, 199.40091, 66.49211, 279.67291, 33.46966, 103.18787, 181.94917, 260.21677, 51.44632, 309.77966, 33.04647, 129.01839, 200.26381, 270.8298, 138.29086, 357.533…	28.81149:15 33.04647:9 33.46966:12 48.48572:101 49.11382:70 50.84364:17 51.44632:11 60.58101:20 66.49211:13 74.3288:57 91.32228:41 98.17544:50 101.02638:128 103.18787:12 110.49168:47 110.54555:14 129.01839:9 138.29086:6 159.02484:76 159.67717:43 173.0065:25 175.59105:24 181.94917:12 199.40091:14 200.26381:9 249.84265:161 253.65683:49 260.21677:12 268.85367:17 270.8298:7 279.67291:13 309.77966:10 …
6.87	505.176	522.203	[M+NH4]+	Raffinose	Carbohydrate	Di- and Oligo-saccharides	1	HMDB0003213	hilic_pos	325.11209, 163.05989, 145.04958, 289.09149, 259.08087, 97.02738, 127.03863, 85.02847, 343.1178, 152.72084, 253.06976, 109.02571, 307.09921, 522.19989, 73.02683, 235.06017, 217.07162, 229.06921, 277.08734, 257.14935, 522.24774, 145.47551, 325.08078, 211.05835, 326.05844, 243.08226, 326.09613, 236.09792, 163.27544, 163.02698, 163.71207, 271.07852, 165.33368, 145.52225, 327.29984, 84.89726, 247.4399…	73.02683:125 73.15576:10 84.89726:14 85.02847:405 97.02738:539 109.02571:148 127.03863:459 145.04958:1387 145.09935:12 145.47551:44 145.52225:16 152.72084:184 163.02698:19 163.05989:1464 163.27544:22 163.71207:19 165.33368:17 211.05835:41 217.07162:94 229.06921:85 235.06017:95 236.09792:26 243.08226:29 247.43996:13 253.06976:171 257.14935:51 259.08087:542 271.07852:19 277.08734:78 289.09149:670 2…
7.99	667.229	684.256	[M+NH4]+	Stachyose	Carbohydrate	Di- and Oligo-saccharides	1	HMDB0003553	hilic_pos	163.06035, 325.11429, 145.04826, 85.0284, 127.03933, 487.16379, 184.07262, 343.11807, 684.37238, 307.10022, 674.81537, 649.20953, 97.02855, 163.85355, 289.09442, 163.11287, 324.92575, 684.17548, 103.03701, 397.54504, 235.01891, 598.22986, 145.44402, 163.24493, 181.07022, 241.07269, 684.33984, 488.82034, 684.27277, 325.57687, 260.0206, 325.18817, 325.3074, 325.68414, 325.86951, 325.95929, 110.0722…	37.2949:9 85.0284:441 97.02855:58 103.03701:46 110.07223:13 127.03933:392 130.86884:12 145.04826:783 145.44402:31 155.74854:9 157.3268:5 163.06035:4346 163.11287:54 163.21013:5 163.24493:30 163.26758:8 163.85355:58 164.06267:6 181.07022:29 182.8138:13 184.07262:114 235.01891:41 241.07269:29 260.0206:19 289.09442:58 307.10022:65 324.92575:49 325.11429:1822 325.18817:18 325.3074:18 325.53925:12 325…
5.94	343.123	365.106	[M+Na]+	Sucrose	Carbohydrate	Di- and Oligo-saccharides	1	HMDB0000258	hilic_pos	365.10614, 185.04153, 203.05266, 365.20364, 365.43536, 362.83194,	185.04153:558 203.05266:328 362.83194:19 365.10614:5920 365.20364:49 365.43536:34
4.77	181.072	181.072	[M-H]-	Aldo-hexose (Mannitol/Galactitol/Iditol)	Carbohydrate	Fructose, Mannose and Galactose Metabolism	3		hilic_neg	181.07031, 180.87469, 116.93272, 71.01066, 80.9651, 44.99783, 59.01185, 89.0233, 85.20678, 100.48383, 179.22083, 88.39686, 58.68049, 112.11037, 124.41199, 154.17715, 101.03384, 163.77785, 69.73949, 82.52386, 38.95402, 73.66473, 181.12878, 53.64555, 25.86339, 116.99924,	25.86339:6 38.95402:8 44.99783:109 53.64555:7 58.68049:25 59.01185:107 69.73949:10 71.01066:134 73.66473:8 80.9651:132 82.52386:9 85.20678:49 88.39686:26 89.0233:107 100.48383:36 101.03384:14 112.11037:25 116.93272:192 116.99924:5 124.41199:24 154.17715:16 163.77785:11 179.22083:36 180.87469:270 181.07031:811 181.12878:8
6.31	195.051	195.051	[M-H]-	Aldose Sugar acid (Galactonic acid/Gluconic acid)	Carbohydrate	Fructose, Mannose and Galactose Metabolism	3		hilic_neg	195.05244, 75.00938, 129.02025, 99.00928, 59.01436, 87.00945, 57.03502, 89.02496, 159.03027, 177.04282, 85.03007, 71.01432, 141.02278, 101.02636, 97.02942, 149.04483, 29.00298, 87.04731, 56.99842, 111.00871, 75.04562, 128.99413, 129.06696, 119.03398, 47.0137, 195.45763, 195.49406, 72.99313, 195.32831, 195.00719, 44.99948, 195.29224, 129.25328, 76.06151, 55.01921, 51.0263, 105.01902, 129.35161, 15…	25.04424:16 25.302:35 29.00298:257 29.0173:18 29.03044:9 34.78672:78 36.32254:17 41.00223:37 44.70757:11 44.99948:129 47.0137:158 47.18961:13 51.0263:91 54.90667:14 55.01921:92 55.15939:17 56.99842:250 57.01768:15 57.03502:3140 57.76986:24 59.01436:3760 59.04613:51 59.0666:11 59.16925:15 59.43084:41 64.43769:40 69.03085:68 69.25456:30 71.01432:855 72.99313:149 74.96653:6 75.00938:16465 75.04562:1…
7.45	209.031	209.031	[M-H]-	Galactaric acid	Carbohydrate	Fructose, Mannose and Galactose Metabolism	2	HMDB0000639	hilic_neg	85.02833, 209.03024, 191.02156, 59.01419, 147.02936, 71.01118, 29.88193, 57.03402, 89.02637, 143.04564, 119.34348, 133.01276, 208.59413, 147.35513, 41.69409, 98.222, 39.34774, 102.62901, 121.34259, 42.61681, 30.99389, 59.3131, 150.86038, 37.92434, 29.79864, 24.40558, 26.36397, 159.07515, 160.54401, 191.74829, 143.52737, 86.19246, 29.89323, 163.63319, 67.56698, 122.19868, 69.95011, 36.81428, 101.4…	24.40558:22 26.36397:22 29.79864:23 29.88193:162 29.89323:17 30.99389:25 36.81428:12 37.92434:24 39.34774:40 41.69409:55 42.61681:28 57.03402:157 57.05862:6 59.01419:269 59.3131:25 59.34231:11 67.56698:14 69.9269:7 69.95011:13 71.01118:165 85.02833:1028 85.06824:10 86.19246:18 89.02637:131 98.222:53 100.13708:9 101.40893:12 102.62901:39 108.9109:12 119.34348:86 119.38141:6 121.34259:39 122.19868:…
5.59	209.067	209.067	[M-H]-	Glucoheptose	Carbohydrate	Fructose, Mannose and Galactose Metabolism	2	METLIN ID: 44743	hilic_neg	85.02844, 97.02918, 57.02956, 59.01212, 209.06381, 150.90295, 62.73584, 56.23478, 180.53036, 36.85045, 125.61318, 64.38416, 181.95566, 150.64767, 187.49669, 121.47658, 159.03058, 95.8935, 29.97877, 66.46361, 129.44991, 99.57433, 76.98763, 102.82262, 28.02016, 135.66539, 55.37877, 47.30658, 158.33513, 165.39174, 97.04913, 39.61153, 69.26398, 83.08391, 194.74463, 35.8172, 53.03534, 33.54962, 57.764…	27.41517:14 28.02016:25 29.97877:37 31.34723:13 33.54962:18 35.8172:19 36.85045:51 39.61153:20 40.9821:15 41.61823:8 42.09183:16 47.30658:22 53.03534:19 55.37877:24 56.23478:58 57.02956:203 57.06321:8 57.76494:18 58.60933:11 59.01212:163 59.55682:14 62.73584:68 64.38416:46 65.11674:9 66.46361:33 69.26398:20 76.98763:29 83.08391:20 84.94469:14 85.02844:307 85.06837:5 95.8935:38 97.02918:219 97.049…
2.3	215.033	215.033	[M-H]-	Rare aldose monosaccharide (Psicose/Tagatose/Talitol)	Carbohydrate	Fructose, Mannose and Galactose Metabolism	3		hilic_neg	101.02471, 34.96871, 152.0696, 89.02273, 150.97752, 156.44855, 71.01099, 51.37811, 124.05844, 99.00962, 50.82439, 77.57617, 32.44872, 21.57738, 142.92593, 39.54155, 66.91479, 188.0694, 138.54871, 99.02093, 124.98571, 133.76831, 205.98236, 32.744, 50.93052, 92.84794, 55.61886, 198.49596, 54.38067, 111.64066, 37.69541, 51.16598, 22.6936, 73.20928, 180.42567, 24.37289, 117.58227, 38.98042, 111.76897…	21.57738:46 22.16369:6 22.6936:24 24.37289:22 30.21658:5 32.44872:48 32.744:31 34.96871:159 35.49423:18 35.62355:16 37.69541:25 38.98042:20 39.22134:7 39.54155:44 40.73787:19 41.19308:16 49.0846:11 49.84689:16 50.82439:61 50.93052:30 51.16598:25 51.37811:71 54.38067:27 55.61886:28 66.91479:43 69.4426:11 71.01099:77 73.20928:24 77.57617:59 88.69121:19 89.02273:111 89.79617:9 92.84794:29 99.00962:6…
4.31	181.072	181.072	[M-H]-	Sorbitol	Carbohydrate	Fructose, Mannose and Galactose Metabolism	1	HMDB0000247	hilic_neg	59.01343, 71.01357, 73.02939, 89.02592, 101.02545, 83.01359, 57.97355, 43.01857, 41.00296, 44.99794, 85.02982, 68.99563, 59.04401, 95.01469, 32.98285, 112.98676, 79.32501, 97.03088, 73.30711, 85.39442, 181.07166, 76.98992, 71.05061, 71.0863, 142.67274, 47.54983, 24.34526, 59.51898, 71.56001, 110.40442, 27.35298, 109.27667, 55.02125, 140.46733, 73.06694, 171.76295, 131.74057, 154.18613, 36.66007, …	24.34526:21 27.35298:19 32.98285:80 36.66007:8 41.00296:149 43.01857:170 44.99794:135 47.54983:22 55.02125:16 57.97355:203 59.01343:1831 59.04401:108 59.51898:21 68.99563:134 69.03797:5 71.01357:1781 71.05061:29 71.0863:27 71.56001:20 71.94637:7 73.02939:640 73.06694:13 73.30711:43 76.98992:30 79.32501:59 83.01359:233 85.02982:135 85.0703:7 85.39442:41 89.02592:460 95.01469:105 97.03088:50 101.02…
4.34	149.046	149.046	[M-H]-	Aldo-pentose (Ribose, Lyxose, Arabinose, Xylose) (isomer 1)	Carbohydrate	Pentose Metabolism	3		hilic_neg	59.01397, 89.0237, 149.04849, 71.01495, 131.03543, 82.57177, 50.93481, 148.63402, 22.5905, 62.58212, 148.80188, 73.02754, 39.03775, 92.91396, 21.36199, 97.00999, 144.01819, 149.40079, 59.04782, 118.08141, 91.7903, 59.44809, 149.11537, 91.80016, 130.18803, 137.26357,	21.36199:22 22.5905:35 39.03775:26 50.93481:42 59.01397:904 59.04782:18 59.44809:12 62.58212:35 71.01495:149 73.02754:28 82.57177:48 89.0237:538 91.7903:15 91.80016:8 92.91396:23 97.00999:22 118.08141:16 130.18803:5 131.03543:138 137.26357:5 144.01819:22 148.63402:37 148.80188:32 149.04849:365 149.11537:11 149.40079:19
5.14	149.046	149.046	[M-H]-	Aldo-pentose (Ribose, Lyxose, Arabinose, Xylose) (isomer 2)	Carbohydrate	Pentose Metabolism	3		hilic_neg	149.04555, 89.02347, 71.01228, 148.04306, 49.98139, 131.03416, 76.02563, 73.02845, 70.60525, 78.712, 69.03426, 54.5881, 79.9079, 22.56045, 42.39837, 122.28111, 89.33343, 149.09624, 54.52007, 34.81563, 89.06013, 71.04868,	22.56045:25 34.81563:9 42.39837:24 49.98139:59 54.52007:11 54.5881:26 69.03426:31 70.60525:40 71.01228:246 71.04868:7 73.02845:51 76.02563:52 78.712:34 79.9079:26 89.02347:643 89.06013:9 89.33343:14 122.28111:23 131.03416:54 148.04306:83 149.04555:880 149.09624:12
6.05	147.03	165.041	[M-H+H2O]-	Ribonolactone	Carbohydrate	Pentose Metabolism	2	HMDB0001900	hilic_neg	165.04083, 75.00806, 99.00829, 87.00575, 129.01819, 119.03141, 59.01365, 55.01819, 130.02194, 89.02439, 57.03287, 121.0323, 72.99783, 165.09665, 65.2607, 44.99478, 85.84766, 69.10417, 117.01795, 103.18774, 42.54027, 114.40418, 74.89506, 91.61265, 156.48297, 26.61165, 138.61362, 88.32213, 47.01289, 97.40044, 104.52133, 40.21391, 156.1877, 165.47034, 90.32986, 26.33484, 75.75191, 165.49742, 75.0556…	26.33484:19 26.61165:34 28.26052:5 40.21391:26 42.54027:46 44.99478:62 47.01289:30 55.01819:147 55.03353:13 57.03287:114 59.01365:213 59.04513:16 59.10649:10 60.77274:11 65.2607:66 69.10417:50 72.99783:89 74.89506:43 75.00806:2875 75.05564:17 75.75191:19 85.84766:60 87.00575:394 88.32213:32 89.02439:133 90.32986:20 91.61265:39 97.40044:30 98.32404:17 99.00829:613 99.05169:9 103.18774:47 104.52133…
4.03	138.055	138.055	[M+H]+	Trigonelline	Cofactors & Vitamins	Benzoate Metabolism	1	HMDB0001392	hilic_pos	138.05458, 78.03291, 94.06247, 120.04282, 138.24902, 120.06606, 138.1037, 137.73114, 78.06013, 80.76549,	78.03291:233 78.06013:9 80.76549:8 94.06247:133 120.04282:120 120.06606:20 137.73114:16 138.05458:2786 138.1037:20 138.24902:22
11.08	417.336	417.336	[M+H]+	Vitamin D derivative with formula C27H44O3	Cofactors & Vitamins	Vitamin D and derivatives	3		RP_pos	119.08532, 57.06927, 185.13377, 95.0853, 147.11557, 83.08437, 75.04411, 38.9634, 55.05485, 161.1306, 159.11694, 264.06296, 109.10094, 46.06404, 255.20891, 243.0791, 238.08269, 338.14255, 95.70214, 309.11414, 38.22311, 136.92778, 107.08495, 69.47804, 83.10464, 37.20986,	37.20986:10 38.22311:20 38.9634:125 46.06404:57 55.05485:119 57.06927:203 69.47804:14 75.04411:130 83.08437:157 83.10464:14 95.0853:170 95.70214:21 107.08495:15 109.10094:60 119.08532:264 136.92778:19 147.11557:159 159.11694:75 161.1306:109 185.13377:203 238.08269:24 243.0791:28 255.20891:35 264.06296:63 309.11414:21 338.14255:22
0.71	254.982	254.982	[M-H]-	Ascorbic acid sulfate	Cofactors & Vitamins	Ascorbate and Aldarate Metabolism	2	HMDB0060649	hilic_neg	175.02524, 254.98042, 115.00425, 61.98756, 99.00644, 87.00952, 73.02776, 98.99457, 173.00537, 96.96012, 237.74837, 112.98847, 181.90358, 129.0191, 255.34212, 65.63313, 175.08206, 235.29155, 71.25388, 248.82268, 48.88672, 57.03369, 253.74167, 142.51241, 175.39275, 170.10138, 115.27699, 175.51407, 195.4081, 45.11613, 86.33427, 99.32586, 84.02117, 253.97968, 62.01637, 159.51044, 175.49304, 255.19852…	31.57491:9 35.03838:10 41.88553:5 45.11613:18 48.88672:32 51.28044:11 57.03369:32 61.98756:230 62.01637:16 65.63313:41 71.25388:36 73.02776:140 79.30707:10 84.02117:17 86.33427:18 87.00952:175 96.96012:99 98.99457:136 99.00644:230 99.03534:8 99.32586:18 112.98847:58 115.00425:246 115.24194:5 115.27699:22 115.37984:15 129.0191:46 142.51241:30 159.51044:16 170.10138:23 173.00537:109 173.41408:9 175…
2.45	474.173	456.163	[M+H-H2O]+	10-formyltetrahydrofolate	Cofactors & Vitamins	Folate Metabolism	2	HMDB0000972	RP_pos	412.17099, 410.1557, 282.1207, 456.16312, 327.11975, 274.11679, 145.03799, 180.08757, 113.04485, 394.16006, 212.08252, 366.16641, 175.50209, 326.13406, 123.05391, 104.02451, 163.05963, 367.14993, 84.07999, 238.10954, 165.06453, 326.09259, 116.01389, 393.13293, 225.07527, 364.1489, 365.13052, 269.07498, 338.1217, 413.17459, 411.15414, 395.14175, 233.05812, 275.12234, 217.02049, 265.08823, 152.0559…	20.94282:5 27.27534:6 84.07999:113 104.02451:143 113.04485:276 113.09172:10 116.01389:100 123.05391:150 123.10384:5 145.03799:308 145.06548:16 152.05598:68 163.05963:134 165.06453:105 170.03426:8 171.05386:30 175.50209:159 175.55777:8 180.08757:299 181.08202:43 182.03397:48 184.04803:29 197.04326:66 197.18127:11 199.06358:39 200.82213:27 210.06273:24 212.08252:173 217.02049:73 225.07527:93 233.05…
2.58	474.173	474.173	[M+H]+	Tetrahydrofolic acid with formula C20H23N7O7	Cofactors & Vitamins	Folate Metabolism	3		RP_pos	327.11929, 116.06695, 474.17188, 474.19937, 86.09657, 189.08308, 148.10739, 385.09647, 284.11234, 202.08141, 230.09213, 216.09634, 420.21497, 415.1395, 328.37762, 259.11972, 296.13406, 456.15771, 187.14432, 211.14371, 328.06836, 327.6268, 327.0509, 249.08713, 102.05331, 315.10864, 474.32196, 395.14481, 229.11668, 327.80731, 351.20386, 328.09869, 130.08783, 327.9559, 180.24187, 353.11008, 327.1951…	86.09657:138 102.05331:40 116.06695:227 116.09251:14 130.08783:28 148.10739:104 180.24187:21 187.14432:54 189.08308:120 202.08141:81 211.14371:51 216.09634:74 229.11668:32 230.09213:77 249.08713:41 259.11972:63 284.11234:88 286.77054:13 295.38092:12 296.13406:63 315.10864:39 327.0509:42 327.11929:3406 327.19519:15 327.31567:11 327.37247:6 327.50946:6 327.6268:47 327.69806:9 327.80731:31 327.9559:…
10.82	563.265	563.265	[M+H]+	Protoporphyrin IX	Cofactors & Vitamins	Hemoglobin and Porphyrin Metabolism	1	HMDB0000241	RP_pos	563.26459, 504.25156, 431.22015, 445.23962, 489.22577, 490.23569, 503.24619, 505.25638, 491.23782, 222.11406, 545.255, 459.25284, 446.24551, 408.16565, 430.21149, 318.13782, 94.07235, 353.18359, 217.08133, 500.20465, 429.2117, 563.03876, 267.10532, 478.1962, 432.22137, 475.21732, 418.20963, 460.25323, 458.24219, 563.3656, 333.1228, 473.23492, 548.22961, 487.31808, 359.14014, 546.61041, 86.09539, …	73.02768:32 83.0859:39 86.09539:50 94.07235:108 94.10529:12 104.33101:20 162.92659:17 184.07607:50 217.08133:103 222.11406:196 239.13481:26 252.50912:14 267.10532:76 314.78406:26 318.13782:119 333.1228:59 353.18359:108 359.14014:54 405.19852:36 408.16565:137 415.18787:45 416.19449:21 418.20963:67 429.2117:89 430.21149:121 431.22015:777 431.39606:32 432.22137:72 434.22885:13 445.23962:711 445.4323…
2.02	591.318	591.318	[M+H]+	Urobilin	Cofactors & Vitamins	Hemoglobin and Porphyrin Metabolism	2	HMDB0004160	hilic_pos	591.31836, 343.16278, 467.23669, 344.16339, 466.22998, 216.09546, 573.23145, 522.69476, 343.85861, 362.88391, 591.52142, 144.64836, 527.59839, 411.85599, 463.28845, 316.48502, 251.07684, 419.54694, 343.24054, 500.35419, 411.08093, 591.41925,	144.64836:23 216.09546:63 251.07684:10 316.48502:11 343.16278:569 343.24054:8 343.85861:32 344.16339:141 362.88391:26 411.08093:5 411.85599:12 419.54694:9 463.28845:12 466.22998:90 467.23669:215 500.35419:8 522.69476:34 527.59839:14 573.23145:35 591.31836:1105 591.41925:5 591.52142:26
1.08	591.318	591.318	[M+H]+	Urobilinogen	Cofactors & Vitamins	Hemoglobin and Porphyrin Metabolism	2	HMDB0004158	hilic_pos	591.31964, 343.1702, 467.2438, 466.23727, 344.17245, 468.24719, 343.24637, 301.16199, 180.10782, 342.94409, 325.15591, 164.07764, 466.67993, 449.2291, 136.07828, 225.14331, 573.30835, 343.39151, 591.7323, 344.06253, 302.15948, 332.1853, 467.30353, 574.29437, 264.13647, 271.14886, 285.16562, 343.98499, 211.12784, 467.39377, 588.9068, 466.45758, 591.24426, 343.90866, 106.06914, 344.56128, 313.1615,…	72.08045:136 98.50901:6 187.05345:89 215.11462:32 215.13799:1709 215.22275:88
1.29	124.039	124.039	[M+H]+	Niacin (Nicotinic acid)	Cofactors & Vitamins	Nicotinate and Nicotinamide Metabolism	1	HMDB0001488	hilic_pos	80.04583, 124.03549, 78.0306, 53.035, 44.9943, 54.03081, 106.02714, 52.01327, 80.08417, 122.01843, 79.03648, 94.02226, 79.9778, 80.17996, 124.10397, 124.0839, 78.24207, 78.06522, 124.30504, 80.16407, 78.33199, 80.10523, 78.58582, 78.79845, 80.25428, 80.357, 78.19805, 124.24717, 78.2909, 78.27819, 80.43175, 78.0756, 78.22289, 80.33836,	30.03416:132 54.38005:7 56.04777:108 72.04435:319 72.08247:7 84.08197:99 86.33467:10 98.0965:63 100.07423:31 155.92694:31 219.84444:11
4.22	123.055	123.055	[M+H]+	Nicotinamide/Niacinamide	Cofactors & Vitamins	Nicotinate and Nicotinamide Metabolism	2	METLIN ID: 391430/HMDB0001406	hilic_pos	123.05451, 80.04872, 78.03351, 96.04294, 80.38881, 80.20206, 62.11625,	62.11625:5 78.03351:121 80.04872:410 80.20206:15 80.38881:38 96.04294:89 123.05451:1281
4.17	377.145	377.145	[M+H]+	Riboflavin (Vitamin B2)	Cofactors & Vitamins	Riboflavin Metabolism	1	HMDB0000244	RP_pos	243.088, 377.14581, 57.03312, 198.06657, 99.04336, 71.04816, 244.08894, 69.03347, 359.13629, 45.03283, 53.03944, 71.01258, 43.05367, 172.08519, 43.01834, 41.03782, 316.13022, 73.0287, 159.09201, 59.04865, 72.07928, 75.04557, 81.03345, 170.07431, 61.0287, 143.06099, 313.07092, 332.19763, 175.08467, 200.0809, 55.01796, 243.15295, 117.05405, 87.03906, 244.67784, 244.04424, 377.2121, 173.13042, 86.09…	41.03782:209 41.06149:7 43.01834:215 43.03678:9 43.05367:237 45.03283:351 45.04665:15 53.03944:299 53.05624:15 53.06717:6 55.01796:69 57.03312:751 57.39271:7 59.04865:173 61.0287:97 69.03347:485 71.01258:259 71.04816:650 72.07928:130 73.0287:197 75.04557:118 81.03345:116 86.09834:39 87.03906:48 99.04336:651 99.08567:8 99.18942:36 117.05405:52 118.12331:15 136.07341:24 143.06099:96 159.09201:193 1…
0.84	182.046	182.046	[M-H]-	4-pyridoxic acid	Cofactors & Vitamins	Vitamin B6 Metabolism	1	HMDB0000017	hilic_neg	138.05571, 182.04689, 108.04482, 92.05012, 181.87534, 136.03976, 110.05951, 120.31479, 182.40875, 130.90224, 167.21265, 108.30635, 138.36121, 182.10439, 22.36612, 23.3636, 34.09003, 78.82658, 118.91454, 182.36298, 21.3214, 138.23192, 139.04753, 72.75528, 138.11751, 92.35663, 135.62047, 138.14417, 182.46526, 41.2202, 182.18373,	21.3214:15 22.36612:23 23.3636:20 34.09003:20 41.2202:6 72.75528:12 78.82658:20 92.05012:183 92.35663:10 108.04482:985 108.30635:29 110.05951:82 118.91454:18 120.31479:48 130.90224:39 135.62047:9 136.03976:95 138.05571:3891 138.11751:11 138.14417:7 138.23192:13 138.36121:26 139.04753:13 167.21265:31 181.87534:119 182.04689:1710 182.10439:26 182.18373:6 182.36298:16 182.40875:43 182.46526:7
5.72	173.009	173.009	[M-H]-	Aconitic acid	Energy	TCA Cycle	2	HMDB0000461/HMDB0000958	hilic_neg	111.00841, 85.02914, 173.00938, 154.99858, 129.01837, 99.00655, 72.99103, 67.01871, 173.09386, 44.01372, 41.03931, 41.00179, 101.02688, 124.99043, 83.01296, 55.01864, 111.05243, 79.06061, 85.17014, 32.07769, 90.18324, 169.9545, 49.02579, 131.81618, 24.12397, 85.28192, 111.08005, 111.93758, 48.30878, 84.8785, 111.20797, 173.06158, 155.25421, 111.45701, 155.04855, 173.25336, 84.28633, 111.12743, 11…	24.12397:42 25.91449:13 32.07769:60 33.33425:16 36.53806:8 37.75238:16 39.41029:20 41.00179:130 41.03931:238 44.01372:247 44.04204:6 48.30878:29 49.02579:53 55.00144:20 55.01864:91 66.43533:6 67.01871:286 72.99103:288 75.1039:18 79.06061:66 83.01296:94 84.28633:23 84.8785:29 85.02914:2781 85.0769:7 85.17014:61 85.28192:41 85.33693:21 85.36699:18 85.51511:20 85.90511:17 90.18324:57 99.00655:325 99…
1.07	191.02	191.02	[M-H]-	Citric acid	Energy	TCA Cycle	1	HMDB0033717, HMDB0001874, HMDB0000193	RP_neg	129.0192, 57.03352, 99.0097, 191.02179, 111.00571, 59.01328, 128.98482, 102.94896, 85.03077, 51.19368, 75.00726, 87.00591, 162.88623, 187.21165, 81.82763, 71.01385, 142.0495, 46.5736, 73.44402, 129.79236, 58.80421, 158.26434, 177.40273, 132.8658, 135.35995, 129.38618, 190.06088, 146.02365, 79.1888, 101.24689, 44.11908, 27.20254, 22.26244, 106.85129, 159.39616, 28.98876, 22.01145, 41.0327, 46.2446…	20.98304:11 22.01145:27 22.26244:30 23.74102:7 25.82352:24 27.20254:31 28.98876:28 29.04954:8 30.54791:20 30.69326:20 31.79281:14 32.22734:13 36.93545:11 38.55214:12 39.78523:14 41.0327:26 41.38923:22 44.11908:37 44.19772:24 46.24467:26 46.5736:53 50.15746:21 51.19368:92 51.96817:11 56.44986:21 57.03352:544 57.0644:16 57.0797:5 58.80421:48 59.01328:191 59.02926:7 59.66032:11 60.51128:26 60.81606:…
2.39	191.02	191.02	[M-H]-	Isocitric acid	Energy	TCA Cycle	2	HMDB0000094	hilic_neg	111.00893, 87.00885, 58.95844, 144.48029, 85.02836, 57.0352, 119.03426, 103.03888, 67.0183, 33.51199, 139.21355, 23.05907, 102.94339, 139.76234, 41.77581, 191.5034, 33.50401, 168.32932, 89.02643, 177.03607, 159.92937, 77.87122, 138.10533, 32.57256, 178.2533, 61.63269, 128.32359, 60.28309, 56.60652, 56.94151, 146.89311, 108.62627, 108.81819, 127.94659, 152.96057, 26.74915, 191.23503, 21.12761, 37.…	21.12761:22 22.34415:16 23.05907:57 24.3825:8 25.7184:16 26.24885:17 26.74915:23 27.73137:5 30.0999:13 32.57256:32 32.66971:6 33.50401:42 33.51199:90 33.97869:11 37.03819:22 41.77581:43 42.1761:15 43.11452:6 46.66034:10 48.12271:7 48.80656:21 56.60652:28 56.94151:27 56.94825:8 57.0352:175 58.95844:401 58.98041:7 60.28309:29 61.63269:30 67.0183:137 67.77643:15 77.87122:35 85.02836:190 85.07561:5 8…
4.35	133.014	133.014	[M-H]-	Malate	Energy	TCA cycle	2	HMDB0000156	hilic_neg	115.00388, 133.01427, 71.01378, 72.99342, 89.02406, 43.0195, 27.02298, 115.04904, 59.01162, 87.00486, 44.99846, 70.86855, 116.58988, 133.06407, 115.31783, 115.23084, 115.06551, 44.35744, 71.05144, 132.91991, 22.59678, 89.06437, 29.44681, 36.54474, 71.09828, 71.3355, 73.03033, 27.43717, 100.53997, 133.37259, 115.55583, 21.41897, 89.33701, 133.08411, 71.06066, 133.24834, 43.04034, 89.07748, 80.9349…	21.41897:12 22.59678:23 27.02298:409 27.43717:15 29.44681:20 36.54474:20 43.0195:734 43.04034:8 44.35744:26 44.99846:61 59.01162:95 70.86855:52 71.01378:2727 71.05144:26 71.06066:10 71.09828:20 71.3355:19 72.99342:1696 73.03033:19 80.93495:6 87.00486:68 89.02406:1075 89.06437:21 89.07748:8 89.33701:11 96.98926:5 100.53997:15 115.00388:7123 115.04904:109 115.06551:30 115.23084:39 115.31783:40 115.…
9.22	385.224	385.224	[M-H]-	Fatty acyl with formula C20H34O7	Lipids	-	3		RP_neg	85.02792, 113.02447, 75.00852, 385.22034, 44.99727, 112.9863, 71.01321, 180.89685, 71.38435, 210.01233, 320.92969, 338.12927, 59.0134, 64.03116, 338.08481, 367.20966, 91.16874, 64.55315, 196.965, 155.88351, 115.0032, 99.00968, 44.60449, 305.2103, 76.93741, 20.84162, 356.09949, 373.66296, 286.69214, 325.68448, 67.87274, 292.78955, 48.22894, 164.55206, 83.52428, 99.01988, 135.62112, 244.44781, 301.…	20.84162:57 23.54338:11 23.89161:12 28.67544:8 30.96669:19 32.77724:22 32.84684:21 33.6856:12 34.69642:20 34.94249:35 36.78998:7 37.54213:17 37.87192:31 39.84709:16 41.5924:6 42.38864:7 44.60449:72 44.99727:239 45.01575:6 46.78632:12 48.12561:26 48.22894:45 49.12519:5 57.05708:38 57.15585:34 57.52697:18 59.0134:116 59.87463:5 60.61244:13 64.03116:113 64.55315:94 66.52885:13 67.87274:49 69.03152:1…
0.73	535.412	535.412	[M+H]+	Lipid with formula C36H54O3	Lipids	-	3		hilic_pos	535.41083, 499.388, 517.40033, 481.38089, 145.13612, 518.40503, 146.11629, 482.37613, 500.38431, 281.21896, 326.09967, 418.23291, 499.28192, 519.28522, 463.36502, 499.72418, 446.336, 517.24493, 517.97986, 535.72229, 535.87933, 517.72693, 499.91055, 500.26797, 355.26163, 499.63095, 535.30237, 535.7829, 415.75906, 535.62207, 499.81741, 517.48981, 535.34088, 535.66229, 177.67221, 481.48346, 499.8703…	43.01733:236 58.06442:58 60.08101:4131 60.11487:24 60.24953:44 60.28189:35 60.38037:8 60.42761:31 60.5817:6 84.08092:126 85.02865:16003 85.06712:227 85.15679:38 85.19198:28 85.21939:66 85.24416:35 85.27171:18 85.36443:66 85.4005:35 85.4443:13 85.46478:64 85.56927:33 85.59963:21 85.62543:16 85.73466:15 85.93444:58 86.25648:43 92.62839:43 92.78557:12 144.10202:1167 144.13461:27 144.1524:9 144.53799…
2.26	528.265	528.265	[M-H]-	Bile acid with formula C26H43NO8S	Lipids	Bile Acid Metabolism	3		hilic_neg	528.26294, 140.34608, 131.57201, 136.64369, 527.25208, 318.97791, 37.66495, 32.40342, 343.5668, 26.46113, 269.14108, 121.29379, 501.4249, 124.59433, 89.24351, 526.70746, 24.34846, 76.48307, 103.24069, 204.69087, 498.42245, 310.10693, 40.541, 230.32385, 150.34413, 110.05658, 347.21216, 462.76157, 52.2059, 50.39283, 218.11938, 196.44261, 447.76718, 468.02579, 224.33533, 303.78763, 366.62796, 515.45…	21.53994:12 21.8001:17 22.1026:5 24.34846:46 25.06124:18 26.40454:7 26.46113:66 28.7128:13 31.68956:10 32.40342:74 32.4148:10 32.51572:28 36.4244:16 37.66495:75 37.98957:31 38.22957:8 39.35159:10 40.541:41 43.05147:17 44.78361:9 46.54065:14 50.39283:37 51.88326:25 52.2059:38 55.79214:27 59.50244:25 67.62637:29 73.56735:11 74.75309:23 76.48307:46 89.24351:47 92.44343:16 93.65216:6 99.84916:14 103.…
8.63	452.337	452.337	[M+H]+	Bile acid with formula C26H45NO5	Lipids	Bile Acid Metabolism	3		RP_pos	398.30499, 62.05964, 337.25183, 44.04944, 209.13147, 144.10086, 60.04608, 380.29263, 319.24026, 213.16364, 399.29819, 185.12839, 338.2579, 416.3176, 381.29971, 225.16515, 199.14687, 95.08547, 147.11543, 157.10051, 254.20648, 123.08059, 243.16887, 309.22055, 434.32712, 304.22577, 69.06966, 253.15488, 289.19922, 161.12955, 133.09894, 237.1611, 112.04839, 229.15771, 224.15932, 290.2041, 241.19647, 2…	44.04944:364 44.07706:12 60.04608:258 60.06764:16 61.8832:18 62.05964:1121 62.20605:8 69.06966:83 95.08547:126 100.07303:13 112.04839:63 123.08059:102 133.09894:73 144.10086:284 147.11543:114 157.10051:110 159.60344:19 161.12955:76 170.11656:26 185.12839:210 187.14752:30 191.60222:8 196.12352:32 199.14687:129 209.13147:352 212.17058:24 213.16364:225 223.14636:10 224.15932:57 225.16515:137 227.175…
6.35	514.285	514.285	[M-H]-	Bile acid with formula C26H45NO7S	Lipids	Bile Acid Metabolism	3		RP_neg	514.28406, 513.26483, 514.60077, 513.02124, 127.73177, 514.72437, 261.15656, 491.41138, 514.565, 514.66241, 39.74851, 233.95338, 454.0163, 226.09215, 96.21642, 514.77307, 473.04144, 116.63055, 151.41261, 513.54572, 67.28641, 331.18207, 68.32968, 83.84178, 263.52463, 156.1387, 453.189, 95.39611, 252.05171, 416.16513, 513.64795, 97.35252, 512.72009, 511.32202, 28.83374, 33.8653, 158.65395, 22.98928…	22.98928:20 28.83374:23 33.8653:22 39.74851:58 41.22879:17 42.23206:16 67.28641:38 68.32968:33 77.58961:19 80.37896:5 83.84178:32 84.11903:11 95.39611:30 96.21642:44 97.35252:25 116.63055:39 124.09363:18 127.73177:82 151.41261:39 156.1387:31 158.65395:22 169.25018:13 191.74484:13 197.07825:12 226.09215:45 233.95338:58 248.64969:6 252.05171:30 261.15656:75 263.52463:32 279.00354:11 285.26096:16 28…
10.02	433.331	433.331	[M+H]+	Bile acid with formula C27H44O4	Lipids	Bile Acid Metabolism	3		RP_pos	273.22003, 415.31918, 255.21007, 161.13261, 357.28027, 85.06462, 199.1478, 397.30911, 433.33255, 67.05374, 177.13037, 274.22577, 379.29581, 193.1568, 81.06923, 79.0529, 123.04388, 147.11429, 123.08024, 358.20383, 358.2724, 356.17242, 119.08714, 273.02521, 123.11387, 163.11179, 105.06562, 388.31851, 189.16202, 416.3205, 145.36282, 187.15143, 146.27728, 286.26022, 255.66971, 274.02136, 325.25613, 2…	67.05374:158 79.0529:133 81.06923:136 85.06462:235 85.08916:13 105.06562:61 107.08575:19 119.08714:84 123.04388:123 123.08024:104 123.11387:81 124.1925:23 145.36282:47 146.27728:40 147.11429:106 159.11618:16 161.13261:526 163.11179:79 177.13037:155 187.15143:47 189.16202:53 193.1568:138 199.1478:233 255.21007:653 255.45532:23 255.48911:18 255.66971:36 256.63699:17 273.02521:83 273.13049:14 273.22…
9.25	465.321	465.321	[M-H]-	Bile acid with formula C27H46O6	Lipids	Bile Acid Metabolism	3		RP_neg	465.32309, 435.30988, 279.45132, 395.85934, 464.1615, 327.83484, 366.95688, 144.5408, 175.88995, 202.5766, 20.88361, 143.78612, 111.20391, 393.31808, 139.87111, 447.30481, 127.3164, 157.71767, 88.13567, 404.4671, 226.41766, 84.30676, 259.36557, 150.0834, 229.33624, 46.37217, 171.92563, 292.6889, 265.01404, 227.02917, 30.78373, 32.52955, 67.77182, 34.20488, 183.6144, 300.39853, 352.46051, 77.48364…	20.88361:67 20.89262:6 21.02924:5 21.70633:13 28.98132:12 30.78373:33 32.52955:33 32.92371:16 34.20488:32 39.73575:28 45.96888:7 46.37217:37 46.60886:25 47.40327:11 58.3299:8 59.02044:8 67.77182:33 69.75182:11 71.35245:24 73.44642:28 76.85874:9 77.48364:30 81.22169:18 84.30676:42 88.13567:51 90.02917:5 101.82838:18 105.98441:10 111.20391:59 122.78625:8 127.3164:53 132.39096:24 137.79686:22 139.87…
2.21	479.384	479.384	[M+H]+	SCHEMBL19577435/SCHEMBL18502189	Lipids	Bile Acid Metabolism	3	PubChem CID: 132110385/126577458	hilic_pos	479.38385, 462.26498, 461.37509, 444.34119, 462.35501, 337.25378, 309.25534, 426.33945, 208.06267, 313.06357, 450.26007, 300.12231, 302.14792, 310.17157, 479.55719, 479.74698, 461.21387, 479.24466, 446.98053, 479.47351, 355.25494, 479.19174, 319.23697, 214.54909, 426.3967, 351.16824, 68.60664,	68.60664:6 208.06267:79 214.54909:18 300.12231:67 302.14792:48 309.25534:104 310.17157:44 313.06357:78 319.23697:19 337.25378:133 351.16824:8 355.25494:23 426.33945:101 426.3967:9 444.34119:168 446.98053:26 450.26007:76 461.21387:36 461.37509:231 462.26498:281 462.35501:166 479.19174:22 479.24466:28 479.38385:3594 479.47351:26 479.55719:43 479.74698:39
1.83	516.296	538.281	[M+Na]+	Taurinated bile acid with formula C26H45NO7S	Lipids	Bile Acid Metabolism	3		hilic_pos	538.28162, 413.26779, 520.26935, 484.24539, 376.14868, 96.08966, 502.26392, 520.61377, 538.18555, 400.07864, 137.04637, 520.33295, 467.28192, 148.0071, 322.12814, 396.0459, 538.44208, 259.38934, 538.38562, 519.13898, 520.74646, 413.4021, 239.59274, 268.60522,	96.08966:86 137.04637:51 148.0071:27 239.59274:13 259.38934:23 268.60522:8 322.12814:24 376.14868:88 396.0459:24 400.07864:52 413.26779:301 413.4021:14 467.28192:28 484.24539:211 502.26392:60 519.13898:20 520.26935:281 520.33295:48 520.61377:59 520.74646:15 538.18555:55 538.28162:2421 538.38562:23 538.44208:24
9.78	431.315	431.315	[M+H]+	7-HOCA (7alpha-Hydroxy-3-oxo-4-cholestenoate)	Lipids	Bile Acid Metabolism -Primary	1	HMDB0012458	RP_pos	97.0646, 105.06981, 109.10022, 177.1263, 121.064, 95.08594, 367.30167, 133.09964, 55.0537, 119.08617, 175.10794, 67.05353, 79.05272, 145.09959, 149.09747, 189.12961, 97.10016, 81.06922, 123.08013, 57.03238, 117.06896, 83.04818, 364.24722, 173.11823, 200.03452, 252.88919, 215.14536, 147.11583, 211.14609, 270.19504, 93.0705, 191.1407, 191.17885, 123.11882, 159.11545, 107.0469, 82.07446, 320.03476, …	55.0537:229 55.0705:13 57.03238:109 67.05353:186 79.05272:183 79.08077:8 81.06922:137 82.07446:69 83.04818:104 85.29155:18 91.03889:45 91.05037:45 91.07025:7 93.0705:84 93.09161:6 93.22762:18 95.08594:268 97.0646:711 97.10016:140 98.06494:38 105.06981:404 107.0469:75 107.08278:54 109.10022:371 117.06896:109 119.08617:215 121.064:298 121.09638:59 123.08013:116 123.11882:79 125.05885:63 131.08055:5…
8.64	487.237	487.237	[M-H]-	7-sulfocholic acid	Lipids	Bile Acid Metabolism -Primary	2	HMDB0002421	RP_neg	487.23874, 443.30405, 91.66539, 487.17352, 486.28146, 337.66275, 487.00873, 487.70432, 127.25871, 487.49496, 213.43311, 487.44205, 39.17525, 389.50095, 242.44417, 487.63251, 470.60703, 100.43432, 487.53357, 487.729, 419.14618, 301.77869, 29.47855, 379.04956, 126.57689, 157.76228, 177.08855, 254.63545, 485.64606, 344.88376, 397.00378, 486.32999, 32.84912, 141.36855, 91.70635, 464.85672,	29.47855:17 32.84912:7 39.17525:39 91.66539:112 91.70635:6 100.43432:29 126.57689:12 127.25871:56 141.36855:7 157.76228:12 177.08855:10 213.43311:51 242.44417:38 254.63545:10 301.77869:18 337.66275:80 344.88376:9 379.04956:15 389.50095:39 397.00378:8 419.14618:23 443.30405:134 464.85672:5 470.60703:32 485.64606:10 486.28146:87 486.32999:8 487.00873:78 487.17352:103 487.23874:10130 487.44205:49 48…
9.14	407.281	407.281	[M-H]-	Allocholic acid	Lipids	Bile Acid Metabolism -Primary	1	HMDB0000505	RP_neg	407.28058, 343.26373, 69.03381, 251.20332, 345.27802, 289.21536, 43.0176, 41.00262, 371.25793, 325.25031, 341.24796, 327.26825, 95.04774, 207.17426, 353.25339, 249.18314, 233.19382, 205.16193, 325.21616, 271.1998, 291.23102, 83.04927, 295.21097, 263.15887, 199.15068, 195.17316, 287.20395, 285.22577, 231.2119, 109.0662, 71.04945, 301.25446, 301.21613, 139.07797, 227.14812, 124.00209, 261.18698, 28…	25.75735:36 26.22663:16 34.11611:13 41.00262:306 41.1592:24 43.0176:380 45.66316:40 68.31232:10 69.03381:707 69.19731:14 69.41846:12 69.82683:5 71.04945:120 78.84255:41 82.17623:17 83.04927:163 83.06789:18 95.04774:245 95.40934:18 95.60948:33 100.84238:23 101.00192:17 107.08421:39 109.0662:122 123.08248:8 124.00209:81 139.07797:100 151.40823:24 152.94974:32 159.71553:11 178.2677:13 193.15714:51 1…
8.38	407.28	453.286	[M+FA-H]-	beta-Muricholic acid	Lipids	Bile Acid Metabolism -Primary	1	HMDB0000865	RP_neg	407.28122, 44.9974, 405.26807, 68.93996, 182.14328, 310.77014, 375.25806, 329.65656, 371.25635, 330.27448, 202.23888, 41.22863, 387.25839, 20.16914, 36.35793, 63.77213, 409.24225, 210.68719, 97.83212, 289.20184, 292.79031, 123.11054, 331.24487, 111.83419, 301.73703, 309.06467, 314.25708, 353.07413, 106.85383, 376.66858, 425.81, 34.24282, 232.65475, 156.54277, 296.87994, 37.73735, 120.82912, 45.14…	20.16914:60 20.41284:18 21.78709:17 31.05375:5 34.24282:36 36.35793:59 37.73735:33 39.6983:6 41.22863:67 43.85645:14 44.9974:1042 45.02528:11 45.14225:31 45.52731:11 45.95927:14 46.84358:11 48.21717:9 63.77213:54 68.93996:192 70.55405:5 75.21937:8 78.0835:5 78.11803:6 81.12151:15 83.04289:6 83.45145:14 85.02847:16 87.05038:5 87.3634:25 89.76902:8 97.83212:52 106.85383:41 107.04127:5 111.68007:22 …
9.66	391.285	437.291	[M+FA-H]-	Chenodeoxycholic acid	Lipids	Bile Acid Metabolism -Primary	1	HMDB0000518	RP_neg	391.28436, 164.83324, 95.9494, 106.98123, 390.87881, 44.99617, 44.72091, 200.46617, 303.8436, 209.06796, 88.28523, 53.07758, 112.98282, 204.99341, 96.35081, 96.03105, 126.88508, 140.00958, 348.56274, 30.04657, 194.50471, 195.03673, 237.92503, 125.87704, 72.06653, 256.60175, 80.06926, 161.44426, 139.73924, 180.00124, 395.2207, 297.28564, 390.42459, 220.89296, 247.28447, 399.44446, 392.41028, 373.4…	22.02619:20 25.01011:12 27.33654:14 30.04657:51 31.09054:18 33.33812:5 36.33054:16 36.60094:6 39.863:14 44.53735:6 44.72091:73 44.99617:105 52.65589:19 53.07758:63 56.51479:9 58.90385:14 72.06653:41 80.06926:34 85.94039:19 88.28523:64 89.15211:13 90.19034:23 95.9494:135 96.03105:56 96.35081:58 96.95498:16 106.98123:124 112.98282:61 120.62656:14 125.01563:11 125.87704:42 126.88508:56 131.40504:6 1…
8.86	391.284	413.266	[M+Na]+	Hydroxy-oxo-cholan-24-oic acid (isomer 1) (C24H38O4)	Lipids	Bile Acid Metabolism -Primary	3		RP_pos	413.26547, 107.08651, 413.35397, 123.11599, 145.10002, 67.05318, 331.14783, 233.15276, 68.05808, 395.29239, 171.11687, 239.18182, 282.15366, 395.8009, 161.12997, 411.49481, 413.7088, 395.25174, 262.97083, 118.96896, 413.4986, 60.08108, 145.13705,	60.08108:10 67.05318:83 68.05808:67 107.08651:267 118.96896:16 123.11599:93 145.10002:85 145.13705:6 161.12997:32 171.11687:47 233.15276:74 239.18182:39 262.97083:25 282.15366:39 331.14783:75 395.25174:26 395.29239:67 395.8009:33 411.49481:32 413.26547:2075 413.35397:165 413.4986:11 413.7088:31
9.08	391.284	391.284	[M+H]+	Hydroxy-oxo-cholan-24-oic acid (isomer 2) (C24H38O4)	Lipids	Bile Acid Metabolism -Primary	3		RP_pos	309.25748, 355.263, 145.10085, 337.25006, 215.17751, 149.13251, 373.27362, 319.24255, 95.08511, 121.10076, 227.17946, 199.14838, 159.11606, 185.1304, 107.08562, 245.1544, 163.14944, 81.06972, 327.26575, 119.08643, 93.06812, 213.16289, 83.08392, 255.17574, 105.06931, 109.09998, 133.10033, 201.16191, 173.13078, 161.13364, 113.06212, 233.18643, 125.09431, 211.14308, 227.13951, 241.19182, 273.18356, …	55.05339:93 67.05353:163 67.58598:35 81.06972:377 81.09915:9 81.11548:9 83.04865:154 83.08392:278 85.06398:170 85.08939:6 93.06812:311 95.08511:617 96.1139:31 99.04427:124 101.05716:50 101.25974:12 105.06931:249 107.08562:402 107.12901:7 109.09998:244 113.06212:198 117.07091:65 119.08643:316 119.24565:19 121.10076:602 121.15052:6 125.09431:196 125.13902:5 130.07486:23 131.08708:58 133.10033:239 1…
8.24	361.275	407.281	[M+FA-H]-	Norlithocholic acid or 24-Nor-5β-chol-22-ene-3α,7α,12α-triol	Lipids	Bile Acid Metabolism -Primary	2	LM ID: LMST04060023/LMST04060012	RP_neg	407.28076, 363.29132, 361.2782, 407.17706, 103.68796, 353.24103, 189.82153, 136.64275, 345.28702, 203.15117, 407.52664, 101.90895, 263.57697, 326.24039, 331.22791, 202.83971, 407.40826, 407.65341, 202.4938, 407.68817, 133.59903, 367.41949, 407.76086, 405.25012, 201.04915, 407.73044, 165.66063, 66.22267, 136.47366, 47.33123, 407.62534, 318.2771, 22.17147, 346.46201, 71.98959,	22.17147:13 47.33123:16 66.22267:17 71.98959:5 101.90895:39 103.68796:79 133.59903:24 136.47366:17 136.64275:48 165.66063:18 189.82153:52 201.04915:19 202.4938:29 202.83971:32 203.15117:42 263.57697:34 318.2771:14 326.24039:33 331.22791:33 345.28702:45 346.46201:9 353.24103:58 361.2782:96 363.29132:98 367.41949:23 405.25012:22 407.17706:85 407.28076:7824 407.40826:31 407.52664:40 407.62534:15 407…
7.37	514.285	514.285	[M-H]-	Tauro-alpha/beta-muricholic acid	Lipids	Bile Acid Metabolism -Primary	2	PubChem CID:101657566/HMDB0000932	RP_neg	514.28601, 23.92191, 102.191, 123.85323, 106.97846, 514.19739, 377.7746, 511.55945, 124.004, 514.63049, 82.91879, 355.89471, 92.1549, 307.19177, 487.04077, 208.45082, 23.73212, 87.42239, 49.94559, 98.3128, 176.26129, 180.256, 512.94696, 331.56152, 288.98727, 76.56276, 305.62418, 514.72522, 79.1013, 162.56123, 237.40181, 62.41426, 131.11078, 170.72917, 512.84448, 250.7659, 31.54045, 134.52026, 229…	21.60087:18 23.73212:38 23.92191:205 25.24176:11 25.73419:19 27.50697:11 31.54045:20 32.63993:5 35.25238:15 35.48254:18 42.76876:14 49.94559:36 60.43968:19 62.41426:23 76.56276:27 78.27305:10 79.1013:25 79.9996:11 82.71347:6 82.91879:54 87.42239:37 88.0974:13 92.1549:41 97.71795:5 98.3128:36 102.191:104 105.61221:11 106.97846:68 120.0685:5 123.85323:98 124.004:63 127.33466:11 131.11078:23 134.520…
8.6	514.285	514.285	[M-H]-	Taurocholic acid	Lipids	Bile Acid Metabolism -Primary	1	HMDB0000036	RP_neg	514.28522, 244.57722, 124.00654, 297.17935, 464.81927, 137.54422, 514.71429, 514.60577, 79.95605, 514.78455, 62.55732, 514.2077, 1/15/1900 10, 80.96848, 38.56979, 52.31848, 370.47812, 137.80188, 514.45398, 45.13205, 110.20135, 513.14789, 267.97458, 65.36932, 72.44662, 453.51587, 345.3002, 486.99957, 283.16785, 512.83337, 42.60241, 80.12677, 89.72253, 323.62354, 199.93752, 511.81793, 514.48059, 45…	38.56979:35 42.60241:18 45.03152:14 45.13205:29 51.42846:13 52.31848:33 56.72857:8 62.55732:60 65.36932:27 67.01305:14 72.44662:27 74.23901:6 79.95605:70 80.12677:17 80.96848:44 89.72253:17 110.20135:29 124.00654:139 124.89239:9 137.54422:90 137.80188:30 152.30522:9 163.30678:11 184.19113:6 191.35349:9 199.93752:15 244.57722:242 244.63123:6 249.33339:8 267.97458:28 283.16785:20 297.17935:125 323.…
4.98	516.299	480.277	[M+H-2H2O]+	Taurocholic acid isomers (Taurallocholate/Tauroursocholate/Taurohyocholate)	Lipids	Bile Acid Metabolism -Primary	3		hilic_pos	126.02091, 462.26303, 337.2518, 319.23871, 199.14915, 81.06948, 201.11961, 147.11409, 163.14586, 314.14218, 149.13081, 130.04848, 337.21835, 110.06895, 173.13268, 342.17902, 245.18619, 182.07927, 258.14389, 322.16431, 325.2478, 229.15874, 201.16711, 480.27606, 450.26321, 197.13002, 227.17453, 281.22192, 300.11337, 209.13118, 462.72913, 444.24332, 175.11185, 355.25116, 368.22385, 126.66319, 205.11…	81.06948:210 107.13412:24 110.06895:131 125.96584:21 126.02091:1125 126.07164:6 126.1165:7 126.66319:56 130.04848:132 143.30609:6 147.11409:181 147.78983:27 149.13081:145 159.86293:42 161.13022:41 163.14586:166 169.10106:23 173.13268:125 175.11185:73 179.42218:31 182.07927:115 183.11594:14 185.13319:53 185.29865:9 195.1256:18 197.13002:97 199.14915:292 201.11961:197 201.16711:109 201.19592:11 201…
8.39	407.279	373.274	[M+H-2H2O]+	7-ketodeoxycholic acid	Lipids	Bile Acid Metabolism -Secondary	1	HMDB0000391	RP_pos	81.06973, 79.05379, 107.08497, 147.11603, 105.0698, 91.05379, 119.08432, 133.10085, 169.10092, 55.05499, 93.06894, 121.10113, 131.08569, 171.11543, 159.11555, 67.05387, 157.09798, 143.08502, 185.13301, 85.06458, 135.11691, 161.13104, 145.09958, 95.08542, 130.07521, 111.07891, 117.06783, 211.10585, 187.14421, 41.03903, 129.07004, 77.0386, 170.11136, 326.22278, 127.0747, 108.08902, 160.12231, 216.0…	41.03903:108 55.05499:369 55.08865:5 55.17364:24 55.42001:24 67.05387:277 69.14087:11 70.06243:68 77.0386:102 79.05379:803 79.07992:16 79.54361:13 81.06973:1102 81.25345:25 83.08287:41 85.06458:187 91.05379:497 91.50514:28 93.06894:363 94.69106:52 95.08542:154 95.59108:18 105.0698:629 105.39964:5 107.08497:781 107.12904:14 107.22974:13 108.08902:91 108.13445:7 109.06319:51 109.10209:68 109.31199:…
9.73	393.3	357.279	[M+H-2H2O]+	Deoxycholic acid	Lipids	Bile Acid Metabolism -Secondary	1	HMDB0000733	RP_pos	95.08549, 119.08444, 81.0696, 93.06966, 105.06978, 121.10082, 133.1006, 161.13168, 67.0537, 107.08487, 55.05449, 109.09996, 91.05318, 135.11551, 135.08051, 147.11623, 101.05972, 79.0538, 159.11479, 215.1792, 77.03771, 201.1615, 83.08318, 145.10037, 109.06268, 85.06488, 103.05635, 175.1467, 205.12192, 69.07066, 143.08594, 141.09074, 131.08485, 187.14783, 49.46771, 157.09979, 167.08508, 189.16422, …	43.01656:23 49.46771:147 53.0378:102 55.05449:835 55.2821:7 59.05003:53 66.03207:78 66.04399:41 67.0537:925 67.90055:95 68.19851:57 69.07066:166 71.04623:70 77.03771:215 79.0538:430 79.08264:10 81.0696:1941 81.09719:18 81.10944:13 81.27853:19 83.08318:197 85.06488:183 91.05318:717 93.06966:1596 93.12684:7 93.32156:12 93.44911:32 95.08549:2039 95.12538:17 98.97234:31 99.04419:119 101.05972:584 103…
9.01	393.3	357.279	[M+H-2H2O]+	Hyodeoxycholic acid	Lipids	Bile Acid Metabolism -Secondary	1	HMDB0000626	RP_pos	357.27762, 147.11601, 109.10051, 95.08517, 135.11563, 247.16837, 107.08478, 121.1002, 149.13171, 81.06944, 215.17854, 161.13107, 175.14763, 243.20956, 133.10101, 201.16336, 93.06937, 261.18469, 195.13817, 321.25537, 221.15244, 163.14775, 105.06922, 83.08568, 67.05356, 119.08556, 229.19406, 181.12126, 177.16341, 275.19907, 159.11551, 235.16838, 339.27014, 207.13687, 217.19424, 79.05301, 177.12653,…	43.18307:14 55.01635:62 55.05322:422 55.07558:14 55.79168:27 67.05356:1293 69.06844:478 69.13087:21 71.04847:164 73.0433:76 75.02489:130 77.03678:70 79.05301:804 79.0792:18 81.06944:2584 81.10613:8 81.22575:20 81.27526:20 81.39105:10 81.40968:52 81.44425:27 83.04877:217 83.08568:1333 83.11311:23 83.13953:7 83.38679:38 83.90138:18 85.06389:155 90.04578:70 91.05112:94 93.06937:1798 93.11008:12 93.1…
10.17	375.291	421.295	[M+FA-H]-	Lithocholic acid	Lipids	Bile Acid Metabolism -Secondary	1	HMDB0000761	RP_neg	375.2915, 44.99725, 421.0993, 421.23926, 164.50047, 20.01615, 306.39429, 59.19372, 153.2709, 376.56348, 217.29053, 285.85196, 85.19254, 297.83371, 340.54187, 245.2659, 272.7179, 380.54803, 420.15936, 39.77335, 238.58923, 375.6076, 376.19986, 93.94609, 379.79004, 220.60847, 139.5011, 41.54046, 255.32036, 30.86213, 146.43008, 28.24979, 145.91389, 83.91084, 371.98367, 378.93143, 380.93454, 308.54288…	20.01615:48 21.35632:5 28.24979:12 30.86213:13 35.05877:9 39.77335:21 41.54046:15 44.99725:898 45.02617:9 59.19372:38 83.91084:11 85.19254:28 93.94609:18 139.5011:16 145.91389:12 146.43008:13 147.15764:7 153.2709:35 156.07016:8 164.50047:62 217.29053:30 220.60847:17 238.58923:21 245.2659:24 255.32036:14 272.7179:24 285.85196:30 297.83371:27 306.39429:47 308.54288:10 340.54187:26 347.70993:8 371.9…
8.25	500.304	522.285	[M+Na]+	Taurochenodesoxycholic acid (Taurochenodeoxycholic acid)	Lipids	Bile Acid Metabolism -Secondary	2	HMDB0000951	RP_pos	486.26376, 148.00345, 504.27328, 522.28455, 487.26556, 73.06492, 149.99854, 361.24927, 522.77692, 522.35242, 364.15558, 400.15915, 469.19962, 486.42758, 486.3913, 331.46323, 324.11819, 360.60544, 161.13478, 486.37112, 505.17432, 230.09801, 488.98123, 488.50562, 488.00671, 522.63971, 360.2677, 394.26773, 510.27731, 362.24826, 378.27493, 504.34528, 503.43484, 522.50354, 468.25012, 157.80995, 486.61…	73.06492:215 73.09554:6 148.00345:2271 148.0603:6 149.99854:99 157.80995:8 161.13478:38 230.09801:29 324.11819:41 331.46323:43 360.2677:23 360.60544:39 361.24927:86 362.24826:20 364.15558:63 378.27493:20 394.26773:23 400.15915:52 468.25012:10 469.19962:50 486.26376:5059 486.37112:36 486.3913:47 486.42758:48 486.61887:8 486.81049:5 487.26556:519 487.65387:7 488.00671:25 488.50562:27 488.98123:29 5…
9.71	500.304	500.304	[M+H]+	Taurodeoxycholic acid	Lipids	Bile Acid Metabolism -Secondary	1	HMDB0000896	RP_pos	464.28345, 339.26862, 465.28598, 321.25818, 126.02181, 243.20947, 215.1787, 328.15915, 104.10665, 500.31598, 382.20566, 342.17798, 208.06326, 229.1582, 201.1633, 243.17496, 354.17368, 229.19398, 300.12662, 149.13243, 109.10139, 322.26047, 302.14346, 135.11531, 269.19202, 203.14169, 368.18594, 121.10088, 326.13937, 356.1868, 248.0965, 370.20239, 446.27249, 288.12872, 274.10324, 133.09953, 225.1617…	53.2179:63 57.07082:115 60.07997:63 83.08448:123 91.05285:55 99.07899:80 104.10665:467 107.08691:81 108.01051:127 109.10139:241 117.06859:91 121.10088:178 125.09688:127 126.02181:779 126.06651:5 126.37418:18 127.02159:58 128.02452:99 133.09953:143 133.38812:36 135.11531:199 135.19948:17 136.48686:9 147.03525:14 147.11488:10 149.13243:251 157.10138:85 159.11406:23 159.30144:6 161.13046:107 161.593…
8.99	391.285	437.291	[M+FA-H]-	Ursodeoxycholic acid	Lipids	Bile Acid Metabolism -Secondary	1	HMDB0000946	RP_neg	391.28467, 44.99764, 201.15854, 35.65192, 392.30139, 173.82309, 390.27493, 171.39293, 28.70554, 60.58562, 185.96788, 45.47334, 35.36419, 24.16207, 64.94605, 262.96777, 161.09505, 311.57025, 373.27142, 391.36819, 353.8812, 351.69711, 324.44421, 357.35043, 427.68442, 20.11121, 400.03973, 157.35944, 336.01306, 391.81137, 45.16945, 336.7807, 375.55545, 21.28122, 62.88739, 38.11335, 429.94952, 155.982…	20.11121:29 21.28122:26 21.40791:18 23.01848:16 23.839:10 24.16207:37 24.36041:10 25.29258:17 26.3544:22 28.70554:52 29.31646:16 35.36419:38 35.65192:104 38.11335:25 40.37458:13 42.17653:23 44.99764:953 45.02726:20 45.16945:27 45.32355:14 45.47334:39 46.31507:22 48.30015:20 53.50991:5 60.44251:17 60.58562:47 60.59913:21 62.88739:26 64.94605:37 69.08322:11 70.12312:13 72.37624:22 86.57877:11 89.04…
9.17	281.211	263.201	[M+H-H2O]+	12-hydroxy-heptadecatrienoic acid (12-HHTrE)	Lipids	Fatty acid	2	LM ID LMFA03050002	RP_pos	79.05366, 105.06912, 77.03886, 91.05421, 93.07018, 67.05396, 119.08511, 81.06965, 41.03888, 117.06808, 55.05375, 43.01661, 127.05531, 115.05479, 71.04794, 155.08557, 55.01688, 92.05853, 43.05274, 142.07791, 105.03312, 103.0526, 51.02145, 107.08319, 39.02282, 145.09964, 131.0836, 143.08519, 141.07172, 109.06491, 129.06683, 128.06201, 133.09952, 95.08543, 77.24339, 27.29806, 91.66814, 91.33257, 94.…	27.29806:44 39.02282:67 41.03888:379 41.05922:8 43.01661:258 43.05274:111 51.02145:80 55.01688:125 55.05375:268 55.23062:9 55.30292:18 56.9643:23 65.03777:35 66.04438:34 67.05396:782 67.10113:5 69.06796:35 71.04794:188 77.03886:1692 77.24339:47 79.05366:1840 79.08338:21 79.09207:28 81.06965:436 91.05421:1487 91.09886:6 91.31928:14 91.33257:41 91.66814:44 92.05853:116 93.07018:790 94.07251:41 94.0…
1.39	103.004	103.004	[M-H]-	Malonic acid/Hydroxypyruvic acid	Lipids	Fatty acid	2	HMDB0000691/HMDB0001352	hilic_neg	59.01362, 54.75459, 65.9528, 38.40814, 37.66276, 39.55421, 67.74641,	37.66276:16 38.40814:17 39.55421:16 54.75459:43 59.01362:225 65.9528:25 67.74641:9
10.06	299.258	299.258	[M+H]+	Bovinic acid	Lipids	Fatty acid	2	HMDB0003797	RP_pos	71.0859, 57.0695, 81.06981, 67.05373, 55.05383, 107.08408, 123.11612, 69.06985, 57.03299, 141.12787, 83.08446, 111.11595, 95.08397, 97.10052, 193.15692, 119.08397, 73.06419, 133.09544, 69.03083, 169.12029, 104.10595, 178.88696, 43.05437, 57.28096, 57.59422, 83.04802, 235.2114, 91.05409, 81.09409, 71.91983, 71.11144, 197.18599, 107.12936,	43.05437:37 55.05383:480 57.03299:183 57.0695:661 57.28096:33 57.59422:31 67.05373:493 69.03083:68 69.06985:210 71.0859:793 71.11144:12 71.91983:14 73.06419:100 81.06981:625 81.09409:15 83.04802:29 83.08446:157 91.05409:17 95.08397:151 97.10052:121 104.10595:58 107.08408:474 107.12936:8 111.11595:157 119.08397:103 123.11612:385 133.09544:81 141.12787:160 169.12029:65 178.88696:41 193.15692:110 19…
9.47	319.227	301.216	[M+H-H2O]+	epoxy-eicosatetraenoic acid/hydroxy-eicosapentaenoic acid (C20H30O3)	Lipids	Fatty acid	3		RP_pos	79.05372, 67.05399, 173.13263, 131.08594, 119.08651, 145.10127, 55.05391, 93.06864, 117.07046, 301.21585, 121.10167, 237.1642, 81.06912, 95.08494, 141.06709, 43.01752, 107.08557, 91.05502, 189.12596, 260.17944, 161.13156, 127.07501, 159.11751, 155.08205, 83.08615, 105.06901, 167.08662, 133.10275, 157.10098, 199.14671, 195.11592, 130.07779, 129.06837, 185.13408, 221.15369, 113.05524, 188.11578, 41…	41.03904:106 43.01752:212 43.03675:12 55.05391:372 67.05399:445 67.08647:5 79.05372:473 81.06912:256 83.08615:165 85.06731:76 91.05502:192 93.06864:371 95.08494:219 95.6787:20 99.04471:73 105.06901:150 107.08557:203 107.34148:9 107.47843:10 113.05524:108 115.05532:72 116.69949:8 117.07046:339 117.10133:39 118.07748:68 119.08651:403 121.10167:332 123.11724:42 127.07501:178 129.06837:129 130.07779:…
9.81	199.169	199.169	[M+H]+	Fatty acid with formula C12H22O2	Lipids	Fatty acid	3		RP_pos	55.93307, 55.05315, 67.05376, 27.02271, 40.96807, 73.12951, 169.75244,	27.02271:54 40.96807:35 55.05315:72 55.93307:89 67.05376:68 73.12951:15 169.75244:10
9.07	239.166	239.166	[M-H]-	Fatty acid with formula C15H28O2	Lipids	Fatty acid	3		RP_neg	59.0139, 105.28042, 134.97162, 149.0137, 239.08694, 102.53723, 79.88464, 104.29722, 194.9926, 166.9937, 36.91966, 135.40762, 215.75522, 151.00514, 209.94656, 21.5767, 161.16084, 40.60255, 49.40039, 68.69734, 148.74765, 35.05513, 137.14929, 155.46283, 236.19736, 102.04848, 31.22801, 154.33119, 227.66719, 221.10551, 67.66551, 44.14892, 45.79737, 104.33612, 45.87449, 173.6272, 45.2093, 128.36203, 16…	20.58728:18 21.35659:6 21.5767:60 27.86705:15 28.64239:14 28.93624:5 31.22801:43 32.84084:18 35.05513:50 36.91966:96 40.60255:53 44.14892:35 44.64387:8 44.91563:19 45.2093:31 45.79737:35 45.87449:34 49.40039:53 49.5814:29 51.17761:20 59.0139:559 60.70471:17 62.25994:14 62.98837:9 64.93534:23 66.82867:11 67.66551:36 68.69734:52 79.88464:105 80.52286:23 81.97697:8 83.68922:19 95.20605:18 102.04848:…
7.85	267.195	249.185	[M+H-H2O]+	Fatty acid with formula C16H26O3	Lipids	Fatty acid	3		RP_pos	53.03827, 55.01732, 91.05265, 95.0864, 57.068, 115.05648, 107.04645, 77.03753, 119.08446, 105.06811, 81.06878, 54.03904, 107.08625, 105.09247, 93.34867, 69.933, 53.07564, 115.0798, 95.87533,	53.03827:158 53.07564:9 54.03904:42 55.01732:113 57.068:94 69.933:10 77.03753:76 81.06878:53 91.05265:97 93.34867:20 95.0864:96 95.87533:6 105.06811:56 105.09247:27 107.04645:83 107.08625:34 115.05648:93 115.0798:7 119.08446:64
8.71	281.247	281.247	[M+H]+	Fatty acid with formula C18H32O2	Lipids	Fatty acid	3		RP_pos	69.06878, 83.08524, 97.10112, 55.05312, 81.06912, 93.07009, 105.06969, 149.12808, 95.08505, 119.08385, 123.07751, 133.09962, 125.06561, 109.10062, 137.13338, 57.07004, 111.11308, 175.14836, 151.14908, 263.23965, 153.12465, 135.11403, 91.05443, 189.16406, 109.06451, 163.15195, 122.10342, 161.12848, 165.12668, 95.04736, 121.10149, 123.3192, 203.06679, 120.08515, 169.09879, 81.88695, 60.95786, 127.0…	55.05312:357 57.07004:110 60.95786:27 69.06878:812 69.10698:8 69.43549:26 69.57642:10 81.06912:357 81.25011:5 81.88695:29 83.08524:482 91.05443:80 93.07009:273 95.04736:38 95.08505:175 97.10112:377 97.42179:9 98.06778:25 105.06969:270 105.1044:9 109.06451:71 109.10062:146 110.03883:24 111.11308:106 113.09492:24 119.08385:172 120.08515:31 121.10149:38 122.10342:60 123.07751:168 123.3192:37 123.541…
8.47	329.232	329.232	[M+H]+	Fatty acid with formula C18H32O5	Lipids	Fatty acid	3		RP_pos	98.98331, 55.05331, 91.05433, 123.11698, 43.01718, 69.06956, 119.08287, 109.10062, 55.01709, 67.05342, 83.04834, 57.03371, 107.04926, 107.08594, 128.0583, 73.06493, 97.06263, 79.05225, 79.36379, 109.06783, 301.29636, 69.22087, 55.09614, 81.06905, 67.21831, 70.38605, , , , , , , , , , , , , , , , , , , , , , , , , , , , , , , , , , , , , , , , , , , , , , , , , , , , , , , , , , , , , , , , , , , …	43.01718:182 55.01709:144 55.05331:332 55.09614:26 57.03371:110 67.05342:129 67.21831:10 69.06956:176 69.22087:30 70.38605:10 73.06493:57 79.05225:43 79.36379:34 81.06905:20 83.04834:120 91.05433:298 97.06263:48 98.98331:409 107.04926:88 107.08594:77 109.06783:33 109.10062:157 119.08287:162 123.11698:197 128.0583:64 301.29636:33
9.46	315.255	315.255	[M-H]-	Fatty acid with formula C18H36O4	Lipids	Fatty acid	3		RP_neg	141.12856, 123.08257, 153.12871, 267.23166, 171.10052, 308.97327, 215.38531, 78.84351, 97.0649, 312.07285, 109.51213, 315.25876, 311.21716, 29.65647, 194.06462, 24.16417, 143.15955, 170.89917, 242.99626, 166.10017, 40.44615, 293.37878, 24.73742, 79.02215, 177.54172, 24.56823, 237.37479, 128.27794, 273.87405, 159.20786, 141.16672,	24.16417:26 24.56823:10 24.73742:18 29.65647:28 40.44615:21 78.84351:45 79.02215:13 97.0649:44 109.51213:37 123.08257:133 128.27794:8 141.12856:233 141.16672:5 143.15955:26 153.12871:113 159.20786:7 166.10017:22 170.89917:26 171.10052:85 177.54172:11 194.06462:28 215.38531:56 237.37479:9 242.99626:24 267.23166:94 273.87405:8 293.37878:21 308.97327:69 311.21716:32 312.07285:38 315.25876:34
11.49	381.337	381.337	[M-H]-	Fatty acid with formula C24H46O3	Lipids	Fatty acid	3		RP_neg	381.33667, 335.32614, 319.18381, 341.68048, 89.02424, 66.7915, 99.07323, 160.97124, 236.77802, 103.94628, 177.78601, 135.02498, 161.41805, 145.77663, 84.34438, 270.00919, 39.11201, 152.55177, 290.22858, 372.65726, 115.3108, 104.07796, 22.33849, 312.22607, 331.40909, 360.89633, 132.87129, 57.06681, 118.68514, 291.24063, 381.59375, 45.14382, 79.55306, 199.92734, 244.23022, 39.95443, 81.45281, 381.4…	20.05957:24 20.24999:25 22.33849:42 23.73083:14 24.39125:19 35.75937:9 39.11201:57 39.95443:35 40.82604:14 42.50613:21 45.14382:37 47.68147:19 49.8151:22 54.93402:21 57.06681:40 58.09374:11 58.74013:13 64.39378:21 66.7915:107 71.82185:26 74.50914:23 79.55306:37 81.45281:33 84.34438:61 87.06455:8 89.02424:122 90.79987:31 99.07323:97 103.94628:93 104.07796:45 106.11929:15 110.02061:22 110.89914:31 …
7.46	415.197	415.197	[M-H]-	Fatty acyl with formula C20H32O9	Lipids	Fatty acid	3		RP_neg	415.19403, 75.00793, 113.02425, 85.02994, 71.01302, 99.00639, 239.16632, 142.86937, 253.1758, 353.19675, 57.45574, 415.10022, 176.2173, 223.1662, 22.25488, 239.1308, 116.00948, 223.13039, 260.08728, 59.01316, 55.85408, 344.53601, 353.63474, 294.09808, 87.00851, 200.01106, 316.68979, 242.08777, 127.5984, 42.17665, 73.11364, 371.19092, 62.97938, 110.34885, 332.97055, 37.19139, 412.75308, 72.46201, …	22.25488:83 24.12646:24 33.09066:24 37.19139:27 42.17665:33 51.27472:9 55.53544:21 55.85408:67 57.45574:105 59.01316:68 62.97938:31 64.44709:14 64.57256:17 70.49607:6 71.01302:318 72.46201:25 73.11364:33 75.00793:574 75.04343:8 75.39566:19 80.53795:10 84.75031:8 85.02994:358 87.00851:49 99.00639:316 106.78545:18 108.66707:23 110.34885:29 113.02425:404 113.05294:9 113.08944:8 114.15874:20 116.0094…
9.75	385.31	385.31	[M+H]+	Hexacosahexaenoate	Lipids	Fatty acid	2	LM ID: LMFA01030838	RP_pos	367.29813, 349.28592, 113.09657, 213.1635, 159.11407, 173.1328, 215.18274, 137.13184, 109.09991, 229.19643, 139.10876, 183.11389, 202.16269, 267.21625, 241.1927, 227.17783, 295.23831, 172.12535, 350.28931, 187.1474, 253.19287, 255.20924, 261.22104, 211.15703, 265.19308, 161.13063, 385.34128, 254.29523, 107.08437, 119.08308, 99.3763, 238.0632, 57.47843, 240.20509, 159.15189, 367.38336,	57.47843:16 99.3763:18 107.08437:23 109.09991:152 113.09657:283 119.08308:21 137.13184:158 139.10876:110 159.11407:226 159.15189:10 161.13063:30 172.12535:62 173.1328:189 183.11389:110 187.1474:56 202.16269:98 211.15703:36 213.1635:280 215.18274:170 227.17783:85 229.19643:116 238.0632:18 240.20509:12 241.1927:90 253.19287:52 254.29523:26 255.20924:42 261.22104:42 265.19308:33 267.21625:94 295.238…
8.2	311.222	293.211	[M+H-H2O]+	Hydroperoxy-octadecatrienoic acid (9-HpOTrE/13-HpOTrE)	Lipids	Fatty acid	2	LM ID: LMFA02000108/LMFA02000110	RP_pos	81.06985, 93.06925, 55.0536, 91.05464, 67.05379, 79.05346, 107.08729, 143.08304, 77.03783, 109.06247, 105.07099, 95.08627, 41.03881, 117.06956, 109.10036, 65.03825, 147.1208, 123.11631, 120.0937, 85.96226, 92.05512, 129.06723, 51.02158, 69.15752, 119.0853, 187.25215, 81.42675, 108.43499, 109.38471, 136.1741, 191.59285, 165.42242, 67.23001, 207.92757, 41.05899, 81.12247, 111.04363, 109.65189, 91.0…	41.03881:173 41.05899:7 51.02158:35 55.0536:455 65.03825:101 67.05379:442 67.23001:8 69.15752:33 77.03783:200 79.05346:308 81.06985:816 81.12247:7 81.42675:22 85.96226:68 91.05464:443 91.09409:5 92.05512:59 93.06925:569 95.08627:184 105.07099:190 107.08729:224 108.43499:20 109.06247:193 109.10036:104 109.38471:20 109.65189:6 111.04363:7 117.06956:118 119.0853:31 120.0937:69 123.11631:85 129.06723…
9.79	281.248	281.248	[M+H]+	Linoleic acid	Lipids	Fatty acid	2	HMDB0000673	RP_pos	69.06975, 95.08544, 97.10143, 55.054, 83.08516, 57.06901, 81.06879, 67.05402, 123.11674, 245.22543, 107.08578, 43.05341, 111.08076, 93.0703, 133.10075, 109.10194, 149.13187, 111.11584, 193.15503, 121.0999, 119.08484, 147.11491, 85.10155, 97.06316, 161.13148, 137.13013, 105.06902, 83.04871, 91.05158, 71.04866, 71.08497, 151.11186, 189.1631, 203.17773, 221.22722, 265.01648, 137.09323, 175.14825, 16…	43.01814:39 43.05341:597 43.21914:29 43.83539:19 55.054:1144 57.03234:52 57.06901:942 57.35132:19 67.05402:904 67.0882:10 69.06975:2388 69.17742:22 69.23523:6 69.30468:30 70.00968:29 71.04866:222 71.08497:204 71.25209:17 77.03895:107 79.05448:47 79.06432:19 81.06879:940 81.38518:7 83.04871:242 83.08516:1128 83.1241:12 83.44748:63 85.06491:28 85.10155:311 85.14081:6 91.05158:226 93.0703:580 93.110…
10.51	297.279	297.279	[M+H]+	Methyl oleate	Lipids	Fatty acid	2	LM ID: LMFA07010965	RP_pos	69.06983, 83.08537, 97.1012, 57.06946, 95.08532, 121.10098, 55.05374, 81.06975, 135.116, 109.10107, 97.0647, 107.08584, 71.08555, 149.13147, 43.05382, 93.06976, 111.11677, 85.10126, 67.05367, 247.24112, 177.16367, 123.11606, 111.08047, 163.14732, 125.09666, 41.03836, 139.11093, 79.05467, 59.04903, 167.14218, 265.25238, 125.13191, 83.04913, 191.18059, 85.06384, 73.06435, 57.03231, 165.16226, 153.1…	41.03836:1058 41.05898:32 41.07678:7 43.01864:291 43.05382:2220 43.22575:27 43.26229:14 43.47496:50 54.7204:17 54.9501:20 55.0165:73 55.05374:4360 55.09646:8 55.10649:7 55.2355:41 55.26962:46 57.03231:401 57.06946:5713 57.10194:75 57.1098:20 57.12788:18 57.14658:9 57.18638:21 57.32785:29 57.34603:12 57.43721:10 57.6606:33 58.60254:23 59.04903:766 59.08282:7 65.03792:28 67.05367:1540 67.08987:16 6…
6.39	343.212	343.212	[M-H]-	Octadecanoid with formula C18H32O6	Lipids	Fatty acid	3		RP_neg	343.2128, 36.23011, 263.15704, 167.14429, 289.17413, 253.05281, 342.20068, 256.87119, 127.11195, 25.29433, 177.13016, 135.07574, 67.02339, 152.10712, 169.20184, 83.8139, 217.77333, 282.98572, 65.98914, 123.04082, 50.12016, 200.04816, 201.10849, 60.87804, 151.95116, 151.89084, 335.09018, 118.6934, 282.87161, 22.89227, 156.27321, 171.10475, 55.17342, 58.58168, 21.14369, 47.42088, 30.13772, 307.3703…	20.924:28 21.14369:35 22.89227:41 23.42311:11 24.33752:28 25.18613:20 25.29433:112 25.41135:10 26.55396:22 27.06127:17 27.84684:30 30.13772:34 35.50241:6 36.23011:255 36.30925:10 38.69621:15 43.28353:19 43.80109:9 45.43687:17 45.74742:14 47.42088:35 50.12016:46 51.00619:15 55.17342:38 57.52092:24 58.58168:38 60.87804:44 65.90092:23 65.98914:63 67.02339:100 69.2684:17 69.80301:27 72.05575:10 76.34…
10.03	283.263	283.263	[M+H]+	Octadecenoic acid	Lipids	Fatty acid	2	HMDB0062242/HMDB0041480/HMDB0062218	RP_pos	55.05391, 69.07075, 57.06925, 97.10176, 83.05138, 43.01769, 67.05421, 41.03836, 79.05521, 43.05344, 55.01711, 83.08569, 85.31769, 81.07242, 111.08063, 67.09462, 98.52326, 69.27026, 49.2192, 93.07903, 69.09402, 69.29339, 164.37894, 55.11742, 67.13395,	41.03836:107 43.01769:223 43.05344:74 49.2192:15 55.01711:64 55.05391:607 55.11742:8 57.06925:348 67.05421:158 67.09462:25 67.13395:8 69.07075:477 69.09402:9 69.27026:19 69.29339:9 79.05521:105 81.07242:28 83.05138:230 83.08569:48 85.31769:30 93.07903:11 97.10176:241 98.52326:24 111.08063:28 164.37894:9
4.06	319.14	319.14	[M-H]-	Octanoylglucuronide	Lipids	Fatty acid	2	HMDB0010347	RP_neg	59.01292, 75.00842, 319.14093, 85.03033, 68.99799, 165.907, 113.02521, 130.96854, 290.35071, 182.95277, 135.787, 106.04469, 122.96724, 185.31541, 193.02979, 218.58852, 210.96776, 46.75186, 71.0122, 288.58917, 175.07677, 186.91632, 85.83329, 27.95326, 183.91393, 61.43989, 28.83747, 36.3702, 43.01699, 58.58424, 145.2453, 50.5118, 212.50319, 217.82396, 246.66054, 107.89458, 34.82737, 110.87974, 128.…	20.8575:20 21.74673:30 25.93267:12 26.2485:7 26.92231:31 27.95326:54 28.83747:45 34.67799:13 34.82737:38 36.3702:45 37.27273:12 38.15844:21 42.41345:6 42.64434:15 43.01699:45 43.93471:27 46.75186:80 49.12653:8 50.5118:42 53.29253:17 57.69715:16 57.80838:10 58.49395:25 58.58424:45 58.88484:14 59.01292:322 61.43989:50 66.70092:10 67.01886:25 68.99799:224 69.03424:9 71.0122:77 71.48099:28 72.44449:6…
8.58	295.227	295.227	[M+H]+	Oxooctadecadienoic acid	Lipids	Fatty acid	2	HMDB0004668	RP_pos	79.05474, 67.05361, 55.05364, 69.07006, 93.06969, 91.05432, 95.08485, 107.0862, 105.06964, 83.08507, 121.10103, 81.07015, 97.06673, 85.06445, 96.99489, 94.07187, 249.80696, 53.03864, 151.52173, 107.04745, 115.05463, 111.08044, 117.06965, 133.10231, 108.09247, 135.11522, 108.05177, 185.08221, 147.11536, 145.10001, 119.04892, 123.07313, 41.03838, 55.4194, 83.04888, 91.07404, 67.5835, 79.08946, 131.…	41.03838:27 53.03864:145 55.05364:773 55.0743:17 55.08634:14 55.4194:25 65.03521:15 67.05361:866 67.52927:15 67.5835:23 69.07006:591 69.25996:12 79.05474:1432 79.08946:20 80.0062:13 81.07015:293 81.90005:9 83.04888:25 83.08507:312 85.06445:213 91.05432:430 91.07404:25 92.12542:7 93.06969:534 94.07187:180 94.11224:6 95.08485:430 95.12577:12 96.99489:197 97.06673:232 105.06964:315 107.04745:108 107…
9.79	297.244	297.244	[M-H]-	Oxo-octadecanoic acid	Lipids	Fatty acid	2	HMDB0010736/HMDB0034074/HMDB0030979	RP_neg	297.24387, 185.11865, 296.62192, 96.95846, 197.15227, 179.14037, 106.97924, 251.23856, 182.13943, 79.95477, 177.12076, 295.22696, 297.15674, 80.96706, 227.15822, 281.01846, 122.07153, 297.67239, 248.97942, 279.22626, 165.20081, 176.37181, 239.89355, 43.01685, 297.12219, 219.44041, 297.69464, 155.94295, 297.19073, 296.97574, 101.22501, 97.04686, 177.36916, 107.50433, 158.79944, 185.39061, 93.02711…	40.26784:21 43.01685:46 60.37231:16 61.98834:15 79.95477:134 79.98693:5 80.96706:98 93.02711:27 96.69154:14 96.95846:289 97.03675:26 97.04686:34 101.22501:35 106.97924:180 107.01547:5 107.50433:32 112.76051:6 120.10485:20 122.07153:66 140.00082:7 148.75853:6 155.94295:39 158.79944:29 165.20081:50 171.8515:19 176.37181:50 177.12076:114 177.36916:33 179.14037:191 182.13943:146 185.11865:728 185.254…
8.39	839.564	839.564	[M+H]+	PI 34:0	Lipids	Fatty acid	3		RP_pos	431.27591, 432.27597, 431.36172, 382.09476, 322.1944, 162.13268, 355.25427, 537.32916, 432.31516, 387.15549, 432.14658, 369.18234, 431.65097, 433.42514, 432.43509, 413.25085, 201.14172, 431.61804, 431.94397, 321.23483, 431.19742, 436.23883, 432.04504, 431.52524, 839.45349, 433.00616, 432.62436, 431.15823, 431.79349, 433.54083, 432.12439, 431.87964, 824.49756, 433.69275, 431.43396, 431.82385, 432.…	162.13268:85 201.14172:51 321.23483:49 322.1944:86 355.25427:81 369.18234:60 382.09476:87 387.15549:69 413.25085:56 431.15823:35 431.19742:49 431.27591:21076 431.36172:151 431.43396:23 431.52524:43 431.61804:51 431.65097:59 431.79349:34 431.82385:22 431.87964:26 431.94397:51 431.98453:19 432.04504:45 432.12439:27 432.14658:65 432.27597:543 432.31516:74 432.38489:19 432.43509:57 432.5455:21 432.62…
8.59	353.23	353.23	[M+H]+	Prostaglandin with formula C20H32O5	Lipids	Fatty acid	3		RP_pos	353.22919, 59.04823, 256.86685, 173.12749, 265.12613, 169.10333, 63.06704, 353.18912, 317.25128, 336.20407, 353.29355,	59.04823:247 63.06704:59 169.10333:65 173.12749:84 256.86685:138 265.12613:74 317.25128:33 336.20407:27 353.18912:53 353.22919:1429 353.29355:6
7.81	333.264	355.245	[M+Na]+	Trihydroxystearic acid	Lipids	Fatty acid	2	HMDB0030935	RP_pos	355.24765, 175.14545, 355.20694, 273.21799, 72.07912, 169.09628, 319.2135, 193.16304,	72.07912:52 169.09628:33 175.14545:240 193.16304:28 273.21799:55 319.2135:30 355.20694:91 355.24765:1109
2.85	204.123	204.123	[M+H]+	Acetylcarnitine	Lipids	Fatty acid (Acyl Carnitine Metabolism)	1	HMDB0000201	hilic_pos	204.12387, 85.02865, 145.04996, 60.08101, 144.10202, 204.18433, 43.01733, 85.06712, 84.08092, 204.09462, 85.21939, 85.36443, 85.46478, 204.60982, 204.56459, 58.06442, 85.93444, 145.10056, 149.10793, 204.53609, 60.24953, 204.38606, 86.25648, 92.62839, 85.15679, 204.40096, 204.28177, 60.28189, 85.24416, 85.4005, 85.56927, 60.42761, 204.31729, 85.19198, 144.13461, 145.69003, 60.11487, 85.59963, 144.…	43.01733:236 58.06442:58 60.08101:4131 60.11487:24 60.24953:44 60.28189:35 60.38037:8 60.42761:31 60.5817:6 84.08092:126 85.02865:16003 85.06712:227 85.15679:38 85.19198:28 85.21939:66 85.24416:35 85.27171:18 85.36443:66 85.4005:35 85.4443:13 85.46478:64 85.56927:33 85.59963:21 85.62543:16 85.73466:15 85.93444:58 86.25648:43 92.62839:43 92.78557:12 144.10202:1167 144.13461:27 144.1524:9 144.53799…
1.52	232.154	232.154	[M+H]+	Butyrylcarnitine	Lipids	Fatty acid (Acyl Carnitine Metabolism)	1	HMDB0002013	hilic_pos	232.15477, 85.02859, 173.08041, 60.08064, 71.04808, 232.21692, 144.10248, 232.51173, 72.05405, 84.08146, 85.17941, 85.06854, 85.43262, 173.8414, 85.4046, 85.42001, 173.41054, 232.60182, 232.44148, 173.2002, 85.23032, 85.28844, 60.28477, 232.3423, 71.06567, 232.46281, 60.10422, 60.23673, 173.14078, 173.1727,	29.29005:12 110.05795:66 114.06485:22 129.05078:59 152.07977:227 157.34303:50 224.07741:52 224.10315:280 224.71797:16 241.15411:101 242.11478:2342 242.19234:59 242.24429:17 242.37764:10 242.42273:12
9.7	474.357	474.357	[M+H]+	Clupanodonylcarnitine/Adrenylcarnitine	Lipids	Fatty acid (Acyl Carnitine Metabolism)	2	HMDB0006496/HMDB0006321	RP_pos	161.13255, 189.1638, 149.09579, 80.94697, 217.15947, 95.0853, 173.13129, 133.10144, 187.14702, 121.10152, 93.07017, 171.11375, 157.09901, 187.10564, 67.0534, 199.14738, 147.11517, 175.14871, 162.1335, 264.18701, 351.22998, 119.08565, 438.27969, 172.11839, 107.08628, 203.1825, 227.1799, 330.28812, 203.1492, 213.16345, 207.10152, 177.16275, 79.05482, 218.12679, 71.08766, 225.16399, 215.14134, 343.2…	21.13094:9 35.63858:15 67.0534:130 71.08766:65 79.05482:68 80.94697:360 81.06922:18 82.94396:31 93.07017:185 95.0853:303 95.12824:6 107.08628:102 119.08565:113 121.07996:34 121.10152:190 133.10144:248 135.07791:49 137.95958:5 147.11517:123 148.07634:31 149.09579:367 149.13042:24 151.11028:29 157.09901:149 161.13255:471 162.1335:119 163.14365:8 171.11375:176 172.11839:106 173.13129:271 173.18021:1…
9.72	480.404	480.404	[M+H]+	Docosadienoylcarnitine (C22:2)	Lipids	Fatty acid (Acyl Carnitine Metabolism)	2	LM ID LMFA07070012	RP_pos	480.40393, 85.02837, 60.08043, 69.0697, 83.08457, 55.05327, 97.10059, 253.14334, 267.15701, 95.08598, 125.13204, 135.11658, 85.1007, 161.13065, 57.03181, 81.06937, 179.142, 144.10034, 85.06585, 153.12627, 235.2088, 199.09624, 111.11713, 109.10026, 107.0864, 203.17879, 163.14694, 480.49725, 205.19899, 57.06841, 165.12384, 189.16231, 221.18465, 177.16347, 297.20312, 207.172, 121.10035, 255.15437, 3…	41.03758:46 55.05327:469 55.07561:10 57.03181:207 57.06841:102 60.08043:1781 60.54368:47 61.25116:18 67.05161:68 69.0697:988 69.10509:16 69.27267:7 69.36228:33 69.42597:35 71.08585:55 81.06937:206 83.08457:599 83.10448:28 83.12392:19 83.16518:38 83.43882:14 85.02837:5425 85.06585:183 85.08615:48 85.1007:210 85.12013:19 85.15991:59 85.28491:28 85.30096:52 85.31689:31 85.40044:47 85.51488:13 85.708…
8.89	422.326	422.326	[M+H]+	gamma-linolenyl carnitine/alpha-linolenyl carnitine	Lipids	Fatty acid (Acyl Carnitine Metabolism)	2	HMDB0006318/HMDB0006319	RP_pos	85.02779, 422.32501, 135.11528, 95.08523, 60.07971, 69.06997, 103.03866, 129.07655, 109.09808, 233.22641, 83.08472, 131.03169, 363.25739, 145.1001, 81.06886, 161.13228, 121.09852, 267.15894, 243.20705, 60.80595, 86.02917, 137.13414, 294.91574, 309.20374, 85.67653, 67.05235, 187.14212, 139.10988, 144.10098, 144.56003, 85.06673, 85.43878, 165.15822, 83.17757, 147.78517, 85.36916, 161.59839, 233.262…	20.5598:6 60.07971:277 60.80595:55 67.05235:40 69.06997:207 81.06886:85 83.08472:136 83.17757:17 85.02779:2395 85.06673:25 85.08276:8 85.36916:14 85.43878:22 85.67653:41 85.90512:10 86.02917:55 95.08523:315 103.03866:206 109.09808:168 121.09852:72 129.07655:179 131.03169:94 135.11528:429 135.16664:10 137.13414:54 139.10988:32 144.10098:28 144.56003:26 145.1001:86 147.78517:15 161.13228:83 161.598…
9.29	414.357	414.357	[M+H]+	Heptadecanoyl carnitine	Lipids	Fatty acid (Acyl Carnitine Metabolism)	2	HMDB0006210	RP_pos	85.02842, 414.35788, 355.28287, 229.15508, 139.14639, 60.08066, 113.13203, 413.49997, 144.10141, 57.29947, 244.97102, 85.07632, 85.20477, 71.08557, 399.75705, 414.62283, 263.18323, 414.4248, 57.38631, 353.82224, 120.1733, 352.81677, 355.6622, 122.6917, 174.13367, 356.08194, 229.22202,	57.29947:44 57.38631:24 60.08066:125 71.08557:33 85.02842:1933 85.07632:37 85.20477:36 113.13203:107 120.1733:22 122.6917:13 139.14639:128 144.10141:81 174.13367:13 229.15508:152 229.22202:6 244.97102:44 263.18323:26 352.81677:19 353.82224:24 355.28287:323 355.6622:15 356.08194:10 399.75705:31 413.49997:97 414.35788:768 414.4248:25 414.62283:31
8.15	442.352	442.352	[M+H]+	Hydroxy-octadecenoylcarnitine	Lipids	Fatty acid (Acyl Carnitine Metabolism)	2	HMDB0013340/HMDB0013339	RP_pos	442.82971, 442.78299, 442.75562, 442.65875, 442.43954, 442.35364, 442.2641, 439.96619, 393.00842, 283.6568, 283.19034, 259.20532, 243.06712, 229.12234, 207.17235, 177.15984, 165.16252, 163.15169, 161.12779, 149.09879, 144.10223, 137.09639, 135.11642, 130.04791, 121.09862, 119.08728, 111.11472, 97.09795, 95.26389, 95.08418, 85.04708, 85.02781, 83.62529, 83.08426, 69.06837, 67.0535, 61.03951, 60.08…	57.06844:117 60.08015:232 61.03951:17 67.0535:82 69.06837:241 83.08426:377 83.62529:38 85.02781:1303 85.04708:146 95.08418:78 95.26389:33 97.09795:152 111.11472:63 119.08728:145 121.09862:78 130.04791:151 135.11642:143 137.09639:76 144.10223:331 149.09879:56 161.12779:187 163.15169:53 165.16252:16 177.15984:117 207.17235:64 229.12234:31 243.06712:25 259.20532:138 283.19034:64 283.6568:240 393.008…
1.24	246.17	246.17	[M+H]+	Isovalerylcarnitine	Lipids	Fatty acid (Acyl Carnitine Metabolism)	1	HMDB0000688	hilic_pos	246.17018, 85.02872, 187.09607, 85.06502, 60.08082, 57.03336, 57.0692, 58.06513, 144.10123, 32.39214, 246.42487, 60.26338, 246.36288, 85.59727, 57.27312, 246.23886, 60.12306, 85.18896, 85.31728, 85.63199, 246.26306, 156.7166, 63.79735, 85.09538, 71.05644,	31.1691:5 52.01775:12 52.50005:24 69.04269:140 73.02778:88 95.0233:262 112.05031:7804 112.09582:119 112.1252:16 112.14366:16 112.15826:6 112.21933:32 112.26138:47 112.30185:35 112.37144:12 112.44003:72 112.51689:17 112.54128:9 112.59368:20 113.05167:77 116.58864:30 117.05463:199 117.10049:7 127.48471:10
4.6	162.112	162.112	[M+H]+	L-Carnitine	Lipids	Fatty acid (Acyl Carnitine Metabolism)	1	HMDB0000062	hilic_pos	60.08064, 103.03877, 85.02823, 43.01754, 162.11165, 102.09074, 84.04366, 59.07246, 57.03265, 58.06505, 56.04948, 41.03766, 29.03778, 45.05684, 61.02742, 60.11463, 103.08188, 39.02222, 99.04443, 85.067, 86.03137, 43.04575, 70.06416, 104.04195, 85.41009, 102.9491, 102.1339, 103.09788, 162.26399, 103.26023, 103.18195, 162.1666, 43.19065, 85.12138, 103.30421, 60.15787, 161.94658, 60.25759, 103.47727,…	27.13414:32 29.03778:501 39.02222:232 41.03766:572 43.01754:9891 43.04575:146 43.06401:13 43.07994:14 43.12099:33 43.14792:16 43.1665:13 43.19065:54 43.20314:32 43.23279:11 43.26483:20 43.67244:15 45.05684:356 45.59375:34 56.04948:671 56.0815:15 56.22114:9 56.2888:9 57.03265:1264 57.06196:10 58.06505:1255 58.10888:14 58.12249:25 59.07246:1456 59.10445:24 59.21596:7 59.56663:17 59.88339:24 60.0806…
0.84	248.114	248.114	[M+H]+	Malonylcarnitine	Lipids	Fatty acid (Acyl Carnitine Metabolism)	2	HMDB0002095	hilic_pos	248.11414, 248.18184, 230.10417, 73.02884, 248.42053, 248.57974, 217.0863, 248.30878, 73.06384,	44.04947:990 44.07295:12 47.19122:14 55.05493:166 70.0282:114 74.02351:985 74.07125:5 88.04044:136 90.05444:235 90.40667:22 113.06964:32 116.03255:77
9.81	129.127	111.117	[M+H-H2O]+	Octanal/Octenol	Lipids	Fatty aldehyde/Fatty alcohol	2	HMDB0001140/HMDB0031299	RP_pos	69.07051, 55.05484, 39.02193, 41.03894, 33.03286, 55.45002, 81.33889,	33.03286:48 39.02193:107 41.03894:100 55.05484:195 55.45002:31 69.07051:415 81.33889:20
10.56	348.287	348.287	[M+H]+	Fatty amide with formula C22H37NO2 (Virodhamine/Anandamide/Eicosatetraenoic acid ethanolamide)	Lipids	Fatty amide	3		RP_pos	136.05972, 348.2851, 270.95554, 83.08665, 81.06683, 195.0748, 125.16653, 259.94312, 60.71963,	60.71963:12 81.06683:62 83.08665:64 125.16653:19 136.05972:291 195.0748:62 259.94312:16 270.95554:130 348.2851:270
10.84	394.333	394.333	[M-H]-	N-oleoyl leucinate/N-oleoyl isoleucinate	Lipids	Fatty amide	2	LM ID: LMFA08020116/LMFA08020113	RP_neg	130.08661, 394.33569, 350.33633, 255.22697, 248.59456, 280.26398, 350.1452, 137.89105, 78.96269, 331.43454, 250.41501, 350.1228, 138.28107, 298.21317, 131.90169, 221.89629, 394.08975, 270.32788, 76.88531, 195.20592, 257.47241, 130.54321, 85.30003, 350.83856, 288.04419, 116.11346, 129.74727, 141.13249, 133.14357, 27.28357, 34.5287, 49.9555, 22.4957, 89.56509, 131.41718, 393.33072, 160.2198, 363.81…	22.4957:28 27.28357:31 34.5287:31 49.9555:29 54.64058:13 55.57309:17 59.28467:13 63.17656:7 69.97738:10 76.88531:46 77.07966:7 78.96269:95 85.30003:41 89.56509:28 89.74764:19 94.10469:11 103.02789:8 110.34435:20 116.11346:38 121.08003:11 122.555:19 129.74727:38 130.08661:1844 130.13786:25 130.31329:6 130.52866:13 130.54321:42 130.68344:13 131.25407:22 131.41718:28 131.90169:58 133.14357:33 137.89…
10.56	326.305	326.305	[M+H]+	N-oleoylethanolamine	Lipids	Fatty amide	2	HMDB0002088	RP_pos	62.05955, 55.0541, 44.04894, 69.06999, 67.05375, 95.08521, 98.98373, 79.05316, 81.06929, 83.08447, 98.06435, 107.08221, 57.07006, 93.06848, 121.10029, 39.02316, 43.05403, 97.09996, 45.03265, 57.03179, 91.05198, 75.0259, 41.03888, 135.04572, 62.09361, 111.11572, 83.2884, 44.12784, 67.56009, 79.0702, 97.26472, 62.44463, 69.60007, 55.08582, 44.19487, 62.63142, 44.07708, 168.68529, 83.03499, 69.10509…	39.02316:113 41.03888:60 43.05403:111 44.04894:1136 44.07708:10 44.12784:25 44.19487:14 45.03265:104 55.0541:1430 55.08582:16 57.03179:104 57.07006:137 62.05955:1742 62.09361:38 62.44463:17 62.63142:14 67.05375:417 67.56009:21 69.06999:874 69.10509:8 69.60007:17 75.0259:65 79.05316:299 79.0702:18 81.06929:286 83.03499:9 83.08447:178 83.2884:29 91.05198:80 93.06848:136 95.08521:369 95.12522:6 97.0…
10.08	282.279	265.252	[M+H-NH3]+	Oleamide (9-Octadecenamide)	Lipids	Fatty amide	2	HMDB0002117	RP_pos	95.08553, 69.07037, 121.10005, 83.08608, 97.10106, 71.08511, 107.0838, 57.03222, 81.07085, 265.25397, 70.07309, 67.05326, 135.11649, 55.05312, 113.0955, 111.11732, 123.11488, 191.17888, 93.07007, 179.17931, 43.05445, 111.03233, 247.23744, 151.29372, 57.07063, 109.10098, 107.10386, 81.52917, 81.45674, 83.10488, 55.25632, 57.14433, 135.32832, 69.10506, 45.58478, 107.12893, 121.13823, 71.12301,	43.05445:33 45.58478:6 55.05312:91 55.25632:12 57.03222:157 57.07063:21 57.14433:9 67.05326:106 69.07037:540 69.10506:7 70.07309:107 71.08511:288 71.12301:5 81.07085:141 81.45674:13 81.52917:14 83.08608:364 83.10488:13 93.07007:44 95.08553:712 97.10106:291 107.0838:164 107.10386:15 107.12893:6 109.10098:16 111.03233:30 111.11732:86 113.0955:89 121.10005:375 121.13823:6 123.11488:80 135.11649:93 1…
7.69	401.061	401.061	[M+H]+	bis(glycerophospho)glycerol	Lipids	Glycerolipid Metabolism	2	ChemSpider ID 389140	hilic_pos	155.00957, 247.05635, 401.05841, 229.04524, 383.04736, 211.03845, 345.16278, 98.98393, 401.19385, 383.14166, 309.01514, 205.07082, 265.08667, 173.02069, 216.96259, 234.9783, 291.0015, 156.00993, 211.18532, 401.16852, 365.0383, 229.50595, 229.83759, 230.40666, 229.52701, 229.31129, 83.53273, 155.05951, 229.41914, 291.05899, 366.05942, 50.99666, 229.10095, 401.26114, 32.88315, 247.12405,	32.88315:5 50.99666:7 83.53273:16 98.98393:238 155.00957:1225 155.05951:14 156.00993:53 173.02069:82 205.07082:105 211.03845:287 211.18532:48 216.96259:76 229.04524:307 229.10095:7 229.31129:18 229.41914:14 229.50595:35 229.52701:25 229.83759:33 230.40666:31 234.9783:68 247.05635:583 247.12405:5 265.08667:105 291.0015:62 291.05899:11 309.01514:109 345.16278:254 365.0383:45 366.05942:9 383.04736:3…
6.51	171.006	343.021	[2M-H]-	Glycerol 3-phosphate	Lipids	Glycerolipid Metabolism	1	HMDB0000126	hilic_neg	171.00667, 78.95927, 343.02066, 250.97383, 96.96947, 152.9926, 171.46722, 171.83871, 171.59048, 171.61223, 171.67999, 171.42342, 97.60223, 171.5701, 172.77823, 172.54459, 137.14734, 171.535, 171.5148, 172.679, 170.79863, 171.96918, 78.99683, 97.11275, 171.65451, 174.28281, 170.33617, 171.38849, 78.36134, 174.61705, 251.3734, 174.53851, 248.76558, 170.6353, 171.4935, 171.89096, 172.3669, 174.67627…	28.2495:25 33.06005:31 45.27002:29 48.44398:30 69.90828:35 74.26659:26 78.36134:47 78.95927:4900 78.99683:57 79.01256:10 79.05885:23 79.09589:14 79.62987:38 96.96947:245 97.11275:55 97.60223:76 114.59306:32 117.03657:22 126.03094:27 126.84277:25 132.5872:20 134.64896:19 137.14734:69 152.9926:174 166.92851:10 170.15501:26 170.17764:19 170.33617:50 170.37312:26 170.39081:10 170.6353:41 170.79863:60…
4.94	87.0439	87.0439	[M+H]+	Hydroxybutyric acid (isomer 1)	Lipids	Ketone Bodies	2	HMDB0000008, HMDB0000357, HMDB0000710	hilic_pos	45.03338, 87.04414, 43.01809, 42.04053, 69.0334, 41.07499, 43.03701,	41.07499:10 42.04053:159 43.01809:523 43.03701:7 45.03338:1029 69.0334:82 87.04414:726
4.39	105.055	87.0439	[M+H]+	Hydroxybutyric acid (isomer 2)	Lipids	Ketone Bodies	2	HMDB0000008, HMDB0000357, HMDB0000710	hilic_pos	45.03358, 87.04412, 41.03858, 69.03344, 70.0356, 58.9973, 31.48074, 41.06612, 45.5694, 20.02969, 28.01159,	20.02969:7 28.01159:6 31.48074:14 41.03858:178 41.06612:11 45.03358:1120 45.5694:8 58.9973:16 69.03344:101 70.0356:50 87.04412:361
5.88	129.019	389.073	[3M-H]-	Dioxopentanoate	Lipids	Ketone bodies	2	HMDB0060365	hilic_neg	191.01849, 85.02823, 147.02901, 209.02592, 389.06796, 344.14542, 57.03328, 111.00848, 129.01868, 159.68715, 173.00851, 277.12531, 34.08545, 141.02397, 388.10818, 102.99801, 388.13461, 370.10461, 20.85253, 327.15396, 301.09659, 276.04608, 77.06891, 260.07181, 44.99712, 49.75735, 125.04332, 300.11877, 150.31783, 251.12639, 269.07123, 368.90988, 64.42195, 215.103, 191.19389, 49.17144, 21.26669, 54.1…	20.85253:58 21.26669:30 34.08545:103 44.99712:49 45.42423:13 49.17144:31 49.75735:49 54.18557:30 57.03328:209 59.18111:23 59.40028:28 64.42195:38 70.2746:26 70.38817:28 70.4725:20 77.06891:50 85.02823:1036 85.25354:21 88.41045:9 92.69666:22 102.99801:80 103.16989:28 111.00848:152 112.89047:22 125.04332:48 129.01868:133 141.02397:90 147.02901:945 147.23981:23 148.05806:8 150.31783:41 159.68715:120…
1.36	184.063	184.063	[M+H]+	Choline phosphate	Lipids	Phospholipid Metabolism	1	HMDB0001565	hilic_pos	104.10694, 60.08107, 125.00137, 86.09522, 85.07568, 86.5379, 35.77506,	20.76542:6 83.04899:256 94.02939:107 94.1292:11 94.46988:13 101.06013:406 122.0234:669 122.06742:8 140.03465:2460 140.08569:20 140.1926:16 140.48888:22 147.21658:16 150.14745:16 169.12885:45 170.7635:11 171.0632:6 192.11485:32 195.16299:39 240.0882:623
10.11	520.34	542.322	[M+Na]+	LPC(18:2)	Lipids	Phospholipid Metabolism	2	HMDB0010386	RP_pos	184.07362, 104.10699, 542.32227, 275.3775, 524.31097, 145.05937, 416.2478, 185.0779, 515.3299, 263.5058, 86.09344, 420.69348, 336.59225, 477.69858, 414.62738, 184.68983, 138.06538, 463.71884, 462.15591, 260.9826, 179.04541, 386.99484, 542.2403, 359.26074, 431.27774, 105.10814, 206.05389, 184.13321, 478.33469, 104.40401, 185.34653, 184.81728, 488.27689, 104.30407, 184.34537, 261.3902, 185.58301, 5…	86.09344:80 104.10699:1190 104.15218:13 104.24436:11 104.30407:16 104.40401:22 105.10814:29 138.06538:61 145.05937:129 179.04541:42 184.07362:1922 184.13321:24 184.34537:16 184.68983:66 184.81728:18 185.0779:95 185.34653:19 185.58301:15 206.05389:29 240.09807:12 260.9826:46 261.3902:16 263.5058:86 263.53418:6 275.3775:257 275.44952:7 336.59225:76 359.26074:30 386.99484:40 414.62738:73 416.2478:10…
2.66	452.312	452.312	[M+H]+	LPC(O-14:1)/LPC(P-14:0)	Lipids	Phospholipid Metabolism	2	LM ID: LMGP01070001/LMGP01070002	hilic_pos	452.31302, 116.06982, 406.31381, 452.21786, 452.17136, 290.10355, 297.1413, 112.08659, 239.14703, 452.39386, 408.32761, 279.36807, 452.55234, 213.12935, 328.64969, 157.07542, 434.15005, 435.86136, 325.19009, 345.17496, 451.71094, 452.70575, 434.61536, 116.09982, 186.2274, 420.05377, 399.03067, 215.13705, 297.20044,	112.08659:96 116.06982:202 116.09982:11 157.07542:38 186.2274:11 213.12935:39 215.13705:5 239.14703:86 279.36807:45 290.10355:113 297.1413:108 297.20044:5 325.19009:32 328.64969:39 345.17496:15 399.03067:6 406.31381:173 408.32761:46 420.05377:9 434.15005:34 434.61536:12 435.86136:34 451.71094:15 452.17136:157 452.21786:158 452.31302:4274 452.39386:56 452.55234:40 452.70575:14
1.3	482.359	482.359	[M+H]+	LPC(O-16:0)	Lipids	Phospholipid Metabolism	1	LM ID: LMGP01060010	hilic_pos	104.10673, 482.36093, 184.07314, 482.31766, 124.99815, 104.17621, 166.05876, 341.30496, 482.85596, 314.14017, 482.61899, 480.50757, 60.36941, 104.14848, 184.85432, 104.29008, 86.09579, 482.43625, 60.08248, 107.62949, 184.13095, 465.04843, 104.22979,	60.08064:924 60.10422:14 60.23673:9 60.28477:17 71.04808:228 71.06567:15 72.05405:63 84.08146:60 85.02859:5735 85.06854:48 85.17941:57 85.23032:21 85.28844:18 85.4046:27 85.42001:25 85.43262:28 144.10248:85 173.08041:1684 173.14078:7 173.1727:5 173.2002:22 173.41054:24 173.8414:28 232.15477:10619 232.21692:96 232.3423:17 232.44148:23 232.46281:15 232.51173:76 232.60182:24
1.7	480.306	480.306	[M+H]+	LPE(18:1)	Lipids	Phospholipid Metabolism	2	LM ID LMGP02050004	hilic_pos	480.27457, 480.30344, 462.27216, 44.04821, 339.28833, 337.24982, 340.28613, 419.25549, 62.05807, 91.05437, 355.26172, 197.12813, 126.01913, 463.26483, 161.12996, 338.25705, 173.12883, 175.06816, 258.19003, 217.15862, 248.50577, 356.26297, 288.12827, 308.2912, 328.15421, 142.02304, 62.42485, 462.72913, 319.25073, 342.17279, 24.6284, 213.4926, 480.21857, 279.12161, 317.45416, 463.32468, 368.19519, …	21.29983:8 24.6284:34 44.04821:591 44.18039:14 44.67816:17 62.05807:176 62.42485:41 91.05437:146 126.01913:112 142.02304:45 161.12996:104 173.12883:86 175.06816:68 197.12813:131 213.4926:34 217.15862:58 241.15784:13 248.50577:58 258.19003:66 279.12161:30 288.12827:55 308.2912:53 309.25223:14 311.13336:6 317.45416:28 319.25073:39 328.15421:48 337.24982:259 338.25705:92 339.28833:587 339.67072:18 3…
11.98	498.263	544.266	[M+FA-H]-	LPE(20:5)	Lipids	Phospholipid Metabolism	2	HMDB0011489	RP_neg	476.27856, 339.98785, 400.02216, 152.9968, 466.27188, 126.83436, 475.18909, 312.11624, 527.98138, 421.88504, 112.96871, 71.90678, 249.25751, 397.25323, 348.48889, 544.12561, 498.25238, 180.85803, 515.93909, 171.80679, 22.43171, 225.20789, 86.58746, 448.08813, 477.58133, 246.3282, 160.58498, 36.57138, 130.25415, 255.42715, 367.07773, 404.73874, 414.16983, 145.06078, 477.21729, 202.96892, 109.59114…	22.43171:48 28.32663:23 29.53112:17 33.73457:10 36.07687:15 36.57138:41 41.68637:5 45.31433:14 61.03771:31 64.03496:11 65.42828:8 69.90504:12 71.90678:74 72.81355:16 73.43548:15 84.49754:9 86.58746:47 88.68008:20 97.5503:33 106.449:22 109.21588:13 109.59114:35 112.96871:81 118.11189:23 126.83436:105 130.25415:41 135.70961:26 139.37747:11 144.50104:11 145.06078:38 145.60051:8 146.0024:19 146.97755…
12.43	507.273	507.273	[M-H]-	LPG(18:2)	Lipids	Phospholipid Metabolism	2	HMDB0240600	RP_neg	279.23181, 507.27554, 152.99335, 82.70127, 51.53083, 227.03189, 430.24622, 334.93942, 144.94545, 316.83783, 386.25211, 507.61871, 60.98619, 57.36354, 136.47108, 249.12222, 415.22031, 214.68246, 280.75595, 423.04648, 507.66922, 44.96562, 170.54819, 64.47469, 174.86803, 416.21405, 201.49257, 495.19406, 184.45145, 418.68875, 181.31114, 382.25717, 507.07571, 240.56812, 160.22005, 311.88809, 102.0405,…	21.37282:10 23.768:18 27.83418:9 28.81509:26 33.05638:30 37.32119:11 44.96562:56 48.83566:17 51.53083:134 57.36354:84 58.39585:7 60.98619:89 62.60708:23 64.47469:47 66.50555:18 73.28857:25 82.50573:5 82.70127:168 98.90234:17 102.0405:32 133.39876:7 136.47108:77 144.94545:118 151.13043:13 152.99335:266 160.22005:34 170.54819:49 174.86803:44 180.17427:17 181.31114:37 184.45145:38 201.49257:42 214.6…
8.42	467.241	467.241	[M-H]-	LPG(15:1)	Lipids	Phospholipid Metabolism	2	LM ID: LMGP04050018	RP_neg	467.24173, 171.00658, 375.19556, 78.95699, 96.96764, 363.05591, 37.63314, 275.41287, 466.31912, 347.08606, 467.11795, 401.19852, 98.41912, 303.38449, 36.25692, 391.75143, 43.35196, 466.21216, 152.99083, 80.30394, 386.87418, 92.58328, 113.7541, 291.83978, 393.19485, 466.27853, 464.76062, 34.32908, 50.0857, 398.16626, 421.23703, 89.94358, 192.95938, 23.90746, 119.04167, 51.49812, 391.49673, 216.942…	20.38904:19 21.38589:21 22.79027:33 23.90746:40 24.05279:11 27.70977:30 30.16428:21 34.32908:42 36.25692:70 36.45379:24 37.63314:115 37.98468:28 40.9637:20 43.35196:64 45.59718:19 49.69822:17 50.0857:42 51.49812:37 54.06385:20 55.75757:26 57.42874:20 58.40338:30 61.2492:28 64.9239:14 66.00943:18 72.34032:5 72.79272:20 78.07375:17 78.95699:217 80.30394:57 81.4401:25 82.28239:18 84.09901:10 85.3642…
1.26	555.274	555.274	[M-H]-	LPG(22:6)	Lipids	Phospholipid Metabolism	2	LM ID: LMGP04050016	hilic_neg	327.23453, 555.26892, 283.24341, 533.22198, 229.20033, 554.32812, 227.03017, 204.78082, 221.63049, 287.52481, 270.05914, 114.75419, 230.24361, 148.54132, 193.28372, 327.61737, 84.91296, 368.94452, 76.95983, 70.22565, 226.72745, 350.47281, 85.07405, 184.77017, 33.63972, 293.86707, 329.30542, 499.3421, 555.54095, 57.73531, 71.48495, 75.10423, 326.94305, 504.39612, 86.34049, 132.99756, 218.66846, 48…	26.62862:28 33.63972:35 34.54363:6 37.33575:17 39.53985:10 49.32497:18 57.73531:32 70.22565:43 71.48495:32 75.10423:32 76.95983:46 79.46751:25 82.70872:9 84.91296:47 85.07405:39 86.34049:29 98.76221:9 114.75419:66 115.39065:13 124.04731:12 132.99756:29 139.19093:19 143.58676:22 148.54132:65 152.99022:22 166.8582:19 184.77017:38 193.28372:59 204.78082:96 206.49773:20 218.66846:29 221.63049:84 226.…
12.33	595.289	595.289	[M-H]-	LPI(18:2)	Lipids	Phospholipid Metabolism	2	LM ID LMGP06050010	RP_neg	152.99696, 279.23517, 241.01105, 78.95676, 119.8609, 343.99896, 468.15387, 64.77802, 322.94647, 130.96404, 300.85886, 595.30127, 390.04022, 264.54407, 167.0325, 26.21008, 298.74515, 376.48837, 23.17761, 120.90426, 236.88556, 164.30272, 301.92758, 109.40176, 30.58693, 222.01091, 69.53757, 96.92004, 105.72989, 34.98914, 128.18207, 266.75519, 485.65424, 302.3237, 35.32455, 543.77222, 584.30811, 43.9…	21.1292:21 22.5896:20 23.17761:57 26.21008:74 30.58693:48 33.83964:16 33.89923:11 34.98914:41 35.32455:33 35.36171:27 42.29528:10 43.94123:32 46.43309:16 47.45579:12 47.62315:30 57.67339:25 64.77802:135 68.57173:6 68.90988:8 69.53757:45 78.95676:285 78.99633:5 85.37361:8 89.17058:10 96.92004:42 99.92653:18 100.12411:5 105.72989:42 109.40176:49 111.90653:18 115.34966:21 119.8609:235 119.89104:10 1…
11	524.298	524.298	[M+H]+	LPS(18:1)	Lipids	Phospholipid Metabolism	2	HMDB0240603	RP_pos	98.98268, 155.01016, 88.03907, 69.06913, 339.28802, 97.10159, 55.05317, 57.03375, 106.04984, 184.07339, 83.0854, 127.11076, 151.14832, 70.02784, 173.01772, 352.28308, 57.06975, 124.99625, 67.0544, 135.11646, 166.0603, 98.0596, 42.0332, 72.08738, 60.08088, 86.09554, 95.08472, 104.10606, 81.06918, 71.07316, 125.21157, 341.30542, 43.05404, 110.05819, 123.1152, 20.25727, 109.09917, 163.14763, 87.0997…	20.25727:71 42.0332:132 43.05404:73 55.05317:349 57.03375:335 57.06975:172 60.0421:55 60.08088:128 67.0544:166 69.06913:529 70.02784:195 70.15439:20 71.07316:82 71.10007:5 72.08738:130 79.0547:50 81.06918:96 82.40025:19 83.0854:275 86.09554:115 86.21768:24 86.39872:17 87.09973:60 88.03907:589 88.34717:14 95.08472:114 95.38647:5 97.06306:36 97.10159:427 98.0596:133 98.08603:14 98.98268:681 104.106…
10.3	568.268	568.268	[M-H]-	LPS(22:6)	Lipids	Phospholipid Metabolism	2	LM ID: LMGP03050013	RP_neg	481.23563, 152.99448, 282.25067, 71.01311, 507.33612, 301.80896, 281.24368, 96.96889, 568.27039, 242.07469, 78.83155, 506.31955, 508.32892, 188.00484, 190.71254, 388.89062, 171.00473, 522.4646, 523.60632, 567.21161, 286.16202, 343.724, 249.49297, 420.31091, 283.25861, 285.9278, 25.15305, 92.82016, 196.94633, 522.27423, 34.71669, 153.09119, 355.45731, 234.21298, 310.89014, 71.95403, 153.52098, 482…	20.88281:7 23.35186:7 25.15305:35 28.20612:13 32.8363:13 34.71669:32 44.99692:6 51.62787:12 55.73697:20 70.5143:12 71.01311:263 71.95403:26 73.82659:18 74.56033:15 78.83155:98 92.82016:35 96.96889:145 145.72165:6 152.99448:1092 153.04825:15 153.09119:28 153.52098:26 153.72844:20 155.35426:13 171.00473:59 180.00031:7 188.00484:83 190.71254:70 196.94633:35 197.27528:5 213.07333:14 214.15138:9 219.1…
6.94	142.026	283.045	[2M+H]+	O-Phosphorylethanolamine	Lipids	Phospholipid Metabolism	2	HMDB0000224	hilic_pos	142.0257, 44.04909, 177.68976, 44.25282, 142.86528, 44.37947,	44.04909:448 44.25282:19 44.37947:6 142.0257:1771 142.86528:18 177.68976:24
13.45	762.6	762.6	[M+H]+	PC(17:0/17:0)	Lipids	Phospholipid Metabolism	1	LMGP01010707	RP_pos	184.07295, 86.09612, 104.10699, 125.00034, 60.08061, 71.0732, 185.07777, 186.07979, 80.97591, 481.04269, 184.13243, 185.62961, 166.06131, 184.32141, 184.76457, 529.20221, 306.25571, 100.23048, 184.35875, 184.15129, 104.13407, 125.02268, 184.69847, 104.1517,	60.08061:203 71.0732:168 80.97591:75 86.09612:353 100.23048:18 104.10699:304 104.13407:9 104.1517:8 125.00034:234 125.02268:9 166.06131:51 184.07295:9006 184.13243:53 184.15129:16 184.32141:51 184.35875:18 184.69847:9 184.76457:33 185.07777:158 185.62961:53 186.07979:118 306.25571:24 481.04269:58 529.20221:26
13.18	774.6	774.6	[M+H]+	PC(17:0/18:1)	Lipids	Phospholipid Metabolism	2	LMGP01010711	RP_pos	184.07245, 774.59937, 774.52795, 185.0799, 60.07985, 605.54059, 774.78412, 391.26904, 184.78503, 137.80983, 184.21307, 742.52527, 184.55206, 510.35516, 337.33951, 184.28319, 775.04706, 774.86255, 184.12292, 770.55518, 774.06879, 537.52527, 731.49841, 774.91949, 771.97314, 228.74388, 774.71643, 774.98932, 185.14238,	60.07985:76 137.80983:51 184.07245:2870 184.12292:18 184.21307:41 184.28319:25 184.55206:30 184.78503:52 185.0799:106 185.14238:7 228.74388:11 337.33951:26 391.26904:53 510.35516:30 537.52527:17 605.54059:66 731.49841:15 742.52527:37 770.55518:18 771.97314:13 774.06879:18 774.52795:181 774.59937:2843 774.71643:11 774.78412:60 774.86255:23 774.91949:14 774.98932:11 775.04706:25
13.63	788.616	788.616	[M+H]+	PC(18:0/18:1)	Lipids	Phospholipid Metabolism	1	LMGP01010759	RP_pos	184.0732, 86.09623, 124.99924, 185.07715, 98.98631, 524.37146, 60.08064, 104.1084, 603.52533, 605.54022, 788.62225, 506.35376, 45.05709, 184.4655, 504.33237, 521.40613, 184.34787, 337.81506, 184.63722, 184.23119, 478.32443, 184.81151, 184.29245, 184.382, 185.12802, 184.69196, 184.32057, 185.00044, 184.62541, 184.25002, 730.52423, 71.05026, 184.42953, 70.17463, 85.33939, 185.67192, 445.27017, 126.…	43.53014:13 45.05709:86 60.08064:279 60.90365:13 70.17463:33 71.05026:34 71.07076:19 85.33939:31 86.09623:1591 86.13228:7 86.46301:16 98.98631:360 104.1084:208 104.43183:16 124.99924:807 125.04572:22 125.10006:13 126.00247:29 147.20685:8 183.09201:27 183.55759:20 184.0732:38141 184.23119:48 184.25002:37 184.29245:43 184.32057:39 184.34787:59 184.382:42 184.42953:34 184.4655:75 184.57127:19 184.62…
13.46	800.616	800.616	[M+H]+	PC(19:0/18:2)	Lipids	Phospholipid Metabolism	2	LMGP01011739	RP_pos	800.61401, 184.07207, 800.54688, 414.86969, 800.80957, 768.46381, 104.1057, 65.54556, 184.60153, 757.51257, 184.38194, 350.23703, 120.96611, 184.30177, 184.34093, 800.3996, 71.08473, 589.6123, 800.88116, 184.81799, 183.18118, 184.70282, 800.73309, 296.18094,	65.54556:46 71.08473:24 104.1057:86 120.96611:34 183.18118:16 184.07207:2638 184.30177:34 184.34093:29 184.38194:39 184.60153:41 184.70282:12 184.81799:19 296.18094:6 350.23703:39 414.86969:108 589.6123:24 757.51257:40 768.46381:89 800.3996:25 800.54688:191 800.61401:4064 800.73309:7 800.80957:92 800.88116:23
13.61	810.599	810.599	[M+H]+	PC(38:4)	Lipids	Phospholipid Metabolism	3		RP_pos	810.59863, 751.52563, 146.98058, 752.5296, 809.64264, 184.07349, 627.52509, 627.54688, 810.099, 605.5575, 628.7713, 810.71411, 57.06786, 810.85205, 775.64056, 604.53387, 527.3269, 810.75391, 443.25775, 750.49854, 624.57056, 752.18372, 810.79346, 626.16882, 808.58936, 810.98157, 811.08771, 752.09796, 107.20287, 724.15656, 752.22412, 753.17822, 811.02094, 805.70142, 786.58533, 605.75317, 747.39484,…	57.06786:70 107.20287:14 146.98058:358 184.07349:205 443.25775:39 527.3269:42 604.53387:53 605.5575:122 605.75317:10 624.57056:28 626.16882:18 627.52509:186 627.54688:140 627.83875:9 628.7713:98 628.9707:7 724.15656:14 747.39484:10 750.49854:33 751.52563:961 751.63135:5 752.09796:15 752.18372:25 752.22412:14 752.5296:296 753.17822:14 775.64056:54 786.58533:11 805.70142:13 807.61212:9 808.58936:18…
12.91	768.555	768.555	[M+H]+	PE(18:0/20:4)	Lipids	Phospholipid Metabolism	2	HMDB0009003	RP_pos	627.53204, 341.30292, 768.5506, 628.53656, 768.60266, 330.27512, 95.08519, 44.04998, 57.06932, 81.07014, 269.2229, 484.27716, 343.25644, 395.31427, 627.73816, 91.05421, 175.11649, 628.87299, 446.30231, 359.24487, 768.3172, 627.63336, 185.1301, 361.2735, 67.05376, 709.52362, 629.21283, 342.9458, 627.9314, 629.12518, 628.26312, 482.31693, 217.18912, 629.39014, 629.33441, 482.56525, 628.43304, 342.3…	44.04998:224 44.19556:20 44.48742:22 57.06932:219 57.08437:16 67.05376:67 81.07014:166 81.08936:15 91.05421:95 95.08519:295 109.84863:21 147.11951:26 175.11649:90 184.07155:13 185.1301:69 217.18912:35 269.2229:126 330.27512:335 330.34583:6 341.30292:1701 341.37646:18 341.52979:15 342.13345:7 342.30655:27 342.9458:60 343.25644:116 343.36176:23 359.24487:74 361.2735:69 364.03079:17 395.31427:111 44…
7.05	184.073	184.073	[M+H]+	Phosphocholine	Lipids	Phospholipid Metabolism	1	HMDB0001565	hilic_pos	86.09676, 125.00027, 98.98445, 60.08101, 184.0732, 71.07335, 104.10762, 45.03354, 166.06337, 86.13687, 80.97321, 125.04772, 56.04835, 59.07251, 70.06553, 62.96235, 124.91437, 72.07687, 45.05706, 126.00376, 86.21758, 125.42426, 87.10101, 44.04893, 86.65321, 58.06498, 125.1246, 86.39547, 99.02762, 166.33949, 127.05599, 125.37661, 60.115, 86.38319, 86.34267, 86.51727, 86.71273, 45.31004, 125.28731, …	34.55353:28 44.04893:96 45.00016:25 45.03354:2333 45.05706:117 45.14008:5 45.14935:20 45.19747:41 45.31004:52 50.1001:37 56.04835:392 58.06498:84 59.07251:390 59.09745:6 60.06926:40 60.08101:5289 60.115:56 60.12336:8 60.13911:7 60.18237:38 60.20393:37 60.27402:25 60.30369:19 60.32797:25 60.37924:16 60.41433:47 60.4352:38 60.51427:28 62.96235:228 70.06553:233 71.07335:3097 71.0975:50 71.10921:29 7…
7.15	142.026	142.026	[M+H]+	Phosphoethanolamine	Lipids	Phospholipid Metabolism	2	HMDB0000224	hilic_pos	44.04887, 44.07273, 83.24761, 40.20668,	40.20668:5 44.04887:815 44.07273:19 83.24761:6
1.47	76.0757	151.144	[2M+H]+	Trimethylamine N-oxide (TMAO)	Lipids	Phospholipid Metabolism	2	HMDB0000925	hilic_pos	76.07629, 59.07316, 58.06503, 76.1135, 77.07945, 76.90821, 76.74373, 77.55894, 76.1263, 59.09613, 59.67952, 59.4704, 76.54605, 59.35721, 76.27711, 76.80155, 76.17885, 76.33955, 59.11467, 76.19703, 59.33921, 83.05775, 77.65624, 76.41152, 76.84636, 59.20016, 59.32843, 76.25465, 77.10931, 146.51749	55.23792:29 83.045:191 101.05565:119 125.04018:130 128.0127:131 140.06708:373 140.24669:21 141.07082:96 221.11993:30 222.12859:107 225.09457:43 240.07248:53 240.12112:2153 240.18521:21 240.21902:13 240.37233:26 240.45007:44 240.50394:43
7.79	288.29	288.29	[M+H]+	heptadecasphinganine (C17 Sphinganine)	Lipids	Sphingolipid metabolism	2	LM ID LMSP01040003	RP_pos	288.2886, 106.08607, 88.07639, 57.06918, 70.06532, 71.08559, 43.05424, 270.28052, 85.10177, 288.51083, 273.09219, 158.09738, 288.47266, 106.37173, 86.61489, 288.36026, 88.05478, 70.10194, 106.69439, 84.96438, 106.12827,	43.05424:140 57.06918:441 70.06532:291 70.10194:12 71.08559:153 84.96438:10 85.10177:70 86.61489:19 88.05478:16 88.07639:760 106.08607:778 106.12827:7 106.37173:24 106.69439:12 158.09738:32 270.28052:81 273.09219:40 288.2886:1488 288.36026:17 288.47266:25 288.51083:55
13.67	811.668	811.668	[M+H]+	SM (42:3)	Lipids	Sphingolipid Metabolism	3		RP_pos	184.07303, 811.66919, 811.60236, 752.53033, 124.99957, 810.59753, 86.09622, 751.52576, 628.59424, 812.05255, 185.0721, 628.53644, 104.10571, 184.13103, 184.55937, 146.98004, 812.08826, 604.51709, 184.42934, 793.65704, 811.82947, 812.14807, 98.98507, 811.90063, 184.16527, 753.51709, 806.15106, 183.19551, 606.54175, 184.33974, 810.7121, 184.51897, 794.6366, 607.56018, 810.93097, 184.61267, 810.1200…	86.09622:236 86.11771:9 98.98507:40 104.10571:75 124.99957:490 146.98004:59 183.19551:25 184.07303:12077 184.13103:75 184.16527:33 184.3067:9 184.33974:23 184.38216:8 184.42934:53 184.48759:13 184.51897:20 184.55937:61 184.61267:15 184.63223:9 185.0721:86 185.30896:7 187.11366:5 508.17651:6 604.51709:57 606.54175:24 607.56018:18 628.53644:85 628.59424:101 751.52576:206 752.53033:574 753.51709:32 …
13.58	785.653	785.653	[M+H]+	SM (d42:5)	Lipids	Sphingolipid Metabolism	3		RP_pos	184.07317, 785.65265, 785.58618, 726.50433, 602.51343, 71.07417, 98.98335, 617.54718, 43.04184, 499.15045, 584.56586, 183.92964, 725.50403, 184.48337, 784.57642, 601.51532, 517.7901, 146.97951, 184.45349, 441.22769, 184.13158, 782.85992, 725.79297, 103.85058, 785.8269, 185.07161, 786.01196, 785.78802, 718.76117, 183.45433, 185.10931, 785.46667, 785.10022, 189.11032, 184.16737, 184.69377, 184.8354…	43.04184:84 71.07417:117 98.98335:117 103.85058:38 146.97951:57 182.36418:11 183.36497:9 183.45433:20 183.92964:70 184.07317:7221 184.13158:44 184.14905:7 184.16737:12 184.45349:53 184.48337:67 184.69377:12 184.76556:6 184.83542:12 184.90674:12 185.07161:31 185.10931:18 189.11032:16 441.22769:46 485.51611:10 499.15045:83 517.7901:61 584.56586:73 601.51532:64 602.51343:123 617.54718:117 718.76117:…
0.86	827.7	799.669	[M+H]+ neutral loss of 2CH3 or a C2H4	SM 43:2	Lipids	Sphingolipid Metabolism	3		hilic_pos	799.66797, 184.07271, 80.97292, 799.59357, 799.99933, 800.12402, 799.89929, 795.58447, 498.30377, 184.11363, 781.67401, 795.7699, 185.07149, 166.0609, 721.05573, 795.07697, 799.06543, 798.02502, 797.89789, 184.20497, 785.82617, 794.66205, 798.64117, 184.16533, 774.24323, 185.22272,	29.01341:12 42.03328:14 44.04838:150 60.04457:1564 60.29763:15 72.08056:834 72.24132:19 72.32406:17 72.56057:5 87.05517:95 114.09026:65 118.08605:420 118.12223:6 118.99589:30 159.11314:76
10.44	429.372	429.372	[M+H]+	Cholesterol derivative with formula C29H48O2	Lipids	Steroid	3		RP_pos	165.09003, 69.07066, 137.09518, 57.06888, 110.97601, 135.08086, 71.08566, 119.08433, 145.10011, 163.11008, 55.05377, 162.06824, 205.12445, 135.06624, 180.10709, 187.11499, 149.09436, 109.09745, 83.08394, 69.03188, 81.06878, 123.07743, 137.06342, 289.28223, 165.70821, 165.67673, 43.31949, 76.04206, 125.06141, 308.27045, 187.3136, 69.1108, 165.13606,	43.31949:15 55.05377:125 57.06888:255 69.03188:41 69.07066:493 69.1108:7 71.08566:152 76.04206:15 81.06878:40 83.08394:45 109.09745:46 110.97601:169 119.08433:149 123.07743:31 125.06141:15 135.06624:108 135.08086:155 137.06342:21 137.09518:325 145.10011:143 149.09436:47 162.06824:120 163.11008:131 165.09003:1400 165.13606:6 165.67673:17 165.70821:20 180.10709:81 187.11499:77 187.3136:8 205.12445:…
10.42	411.361	411.361	[M+H]+	Dimethylcholesta-8,14,24-trienol	Lipids	Steroid	2	HMDB0001023	RP_pos	109.10136, 411.36258, 203.17802, 177.16357, 189.16324, 95.08397, 191.17639, 257.22446, 163.14624, 161.13162, 137.13329, 107.08632, 149.13101, 243.2099, 193.1579, 147.11588, 119.08638, 159.11681, 205.19353, 229.19501, 393.35181, 171.11841, 215.18228, 93.06841, 123.1173, 97.10055, 217.19223, 201.1638, 153.08273, 190.16797, 355.2933, 301.25116, 271.23624, 187.14619, 339.30197, 81.06789, 245.22726, 3…	41.03902:36 55.05279:78 71.0463:55 71.17893:7 79.05219:93 81.06789:103 83.08353:72 93.06841:178 95.08397:460 95.21681:43 95.27444:34 97.06277:55 97.10055:161 107.08632:295 109.10136:899 109.38192:23 111.58807:22 119.08638:233 121.10049:71 121.44392:23 123.1173:162 123.88704:33 133.099:80 135.11797:72 137.13329:298 145.10278:54 147.11588:241 147.9922:41 149.13101:266 151.14417:10 151.41118:7 153.0…
9.04	549.271	549.271	[M-H]-	Steroid lactone with formula C29H42O10	Lipids	Steroid	3	HMDB0036460/HMDB0030646	RP_neg	373.23706, 85.02962, 149.0609, 113.02158, 57.03425, 99.00654, 117.0196, 59.01385, 87.00771, 75.00895, 297.11819, 223.16933, 153.71509, 109.63513, 235.15497, 137.20786, 296.8129, 344.90469, 71.01136, 355.22232, 485.48901, 126.42464, 244.13359, 76.16315, 510.07706, 527.76312, 75.19072, 278.3772, 41.2725, 330.03372, 487.70245, 28.5204, 113.26546, 35.03469, 113.88799, 245.87183, 156.95488, 338.78046,…	27.38914:14 28.5204:25 28.83187:11 33.72001:17 35.03469:23 35.80886:15 41.2725:27 53.89471:11 57.03425:213 57.06676:7 59.01385:124 59.1197:20 71.01136:44 71.21448:21 71.29359:21 75.00895:114 75.19072:28 76.16315:30 76.24483:5 85.02962:303 85.06997:9 87.00771:124 99.00654:176 109.63513:62 113.02158:246 113.26546:25 113.88799:23 117.0196:176 117.64877:19 120.67241:19 126.42464:35 133.85645:15 137.2…
7.25	483.237	483.237	[M-H]-	Steroid with formula C28H36O7	Lipids	Steroid	3		RP_neg	483.2359, 78.95823, 391.18607, 171.00761, 482.21722, 29.8225, 438.14529, 465.04504, 185.04085, 483.1828, 325.20203, 118.25265, 401.18393, 247.62601, 482.28323, 311.12912, 110.21753, 197.04189, 39.06435, 102.99805, 319.40674, 405.87204, 464.91147, 350.01486, 239.70583, 249.99837, 150.42351, 35.03439, 437.19855, 88.04173, 201.5723, 428.63541, 447.12796, 378.39355, 389.46585, 280.49539, 95.72665, 24…	23.69666:27 24.54133:25 26.26524:18 28.4137:23 29.8225:193 31.52916:8 35.03439:53 35.04871:7 36.76667:7 39.06435:82 42.62597:18 44.99539:34 63.49117:23 65.97975:11 74.91204:6 76.68439:8 78.95823:515 78.9859:10 88.04173:48 88.07913:8 95.72665:36 96.95501:24 97.1393:12 102.61639:31 102.99805:82 103.07234:26 103.32645:13 104.17981:26 104.27969:35 110.21753:90 110.37672:34 117.45818:7 118.25265:115 1…
10.76	427.357	427.357	[M+H]+	Steroid with formula C29H46O2	Lipids	Steroid	3		RP_pos	119.08559, 95.08617, 121.1012, 135.1156, 161.13348, 109.0995, 107.08481, 133.10197, 69.07009, 173.13275, 175.14932, 93.06915, 215.17714, 81.06921, 145.10126, 120.08913, 229.19965, 250.08545, 43.05383, 149.13144, 241.19432, 185.13274, 159.11639, 211.14885, 55.05196, 213.1631, 177.16608, 279.17432, 193.153, 165.12778, 149.09302, 189.16449, 64.74651, 197.03473, 107.10394, 135.07776, 201.16071, 191.1…	43.05383:101 55.05196:83 64.74651:30 69.07009:178 79.05359:14 81.06921:129 93.06915:165 95.08617:493 95.14215:5 103.05486:13 107.08481:252 107.10394:27 109.0995:272 109.39849:8 111.35703:18 119.08559:594 120.08913:120 121.1012:476 121.1459:7 130.35593:6 133.10197:244 135.07776:27 135.1156:314 145.10126:128 147.40817:16 149.09302:41 149.13144:97 159.11639:85 161.13348:285 161.187:8 165.12778:45 17…
10.01	577.373	577.373	[M+H]+	Steroid with formula C33H52O8	Lipids	Steroid	3		RP_pos	383.32993, 141.0175, 401.33661, 104.10406, 102.05335, 304.08859, 207.21016, 95.01297, 239.1776, 86.09526, 559.42017, 199.14597, 231.089, 577.35754, 508.3671, 399.31882, 253.19334, 542.38013, 577.25195, 257.18848, 365.31982, 155.00224, 433.25195, 577.32904, 97.09916, 384.1673, 307.02383, 402.33755, 475.12457, 177.12077, 48.24373, 187.45113, 448.19266, 455.34671, 384.43127, 383.9704, 387.25809, 104…	27.41324:7 48.24373:24 86.09526:93 95.01297:106 97.09916:38 99.67387:13 102.05335:213 102.09858:8 104.10406:257 104.13374:15 104.15146:8 141.0175:404 155.00224:42 177.12077:26 187.45113:22 199.14597:80 207.21016:145 231.089:78 239.1776:101 253.19334:47 257.18848:44 304.08859:150 307.02383:36 365.31982:43 383.32993:809 383.41904:6 383.57574:13 383.69928:5 383.9704:17 384.1673:37 384.33124:11 384.4…
0.97	607.385	607.385	[M-H]-	Steroid with formula C34H56O9	Lipids	Steroid	3		hilic_neg	607.39142, 202.01497, 380.15732, 428.77319, 113.02483, 606.31006, 75.00646, 203.01375, 179.0952, 249.04475, 606.76874, 563.29871, 303.33231, 502.22937, 547.34607, 549.45142, 607.22382, 252.97575, 169.93735, 530.20923, 23.20433, 123.8011, 230.74313, 60.70278, 175.39389, 486.55591, 180.61658, 304.19464, 356.58664, 573.15582, 466.99478, 606.27417, 298.52151, 562.48077, 323.24811, 137.72063, 208.3284…	23.08951:16 23.20433:36 24.27867:8 32.31039:14 46.75388:10 49.62338:14 60.70278:33 61.57673:9 75.00646:102 113.02483:115 113.75937:14 123.8011:35 126.08247:17 133.38007:9 137.72063:20 163.4453:7 169.93735:37 171.25804:7 175.01692:12 175.39389:33 179.0952:87 180.61658:29 202.01497:186 203.01375:97 208.32845:20 230.74313:35 249.04475:84 252.46577:17 252.97575:38 277.11938:8 298.52151:23 303.33231:5…
10.31	607.385	607.385	[M-H]-	Steroid with formula C34H56O9	Lipids	Steroid	3		RP_neg	607.38562, 113.02562, 87.43472, 246.95036, 445.17007, 309.13742, 607.20972, 327.57437, 329.24426, 123.6879, 563.14459, 558.3194, 462.75055, 36.01544, 190.91458, 307.10208, 238.95447, 607.27063, 118.52778, 328.03781, 75.33238, 426.61127, 484.0979, 115.32619, 43.1842, 46.85322, 49.0795, 71.23512, 484.90012, 196.06146, 418.69025, 75.0284, 77.30951, 323.08374, 513.18457, 594.49927, 34.86449, 44.15379…	34.86449:18 36.01544:47 43.1842:28 44.15379:18 46.85322:28 49.0795:28 71.23512:28 75.0284:25 75.33238:33 75.57636:11 77.30951:24 87.43472:102 109.22566:12 111.00614:13 113.02562:222 115.32619:29 118.3584:11 118.52778:36 123.6879:71 138.46573:14 170.18654:10 190.91458:47 196.06146:26 218.71741:15 238.95447:43 240.97891:5 242.39453:5 246.95036:96 307.10208:44 309.13742:92 323.08374:22 325.22107:11 …
8.13	431.315	431.315	[M+H]+	Sterol with formula C27H42O4	Lipids	Steroid	3		RP_pos	85.0646, 253.19554, 157.10092, 145.10239, 93.06989, 67.05352, 224.15379, 284.87573, 81.06985, 95.0875, 185.12976, 211.14549, 69.06893, 224.12956, 41.03889, 159.1133, 243.1738, 129.06752, 106.06994, 286.1431, 157.3116, 271.20636, 225.16357, 213.16455, 141.06598, 155.08333, 119.08682, 398.83398, 74.00567, 171.11606, 189.16518, 284.0657, 199.14667, 121.10049, 79.05215, 113.06612, 123.11937, 133.0995…	41.03889:76 57.77109:12 67.05352:121 69.06893:87 74.00567:34 79.05215:21 81.06985:110 85.0646:319 93.06989:134 95.0875:106 106.06994:68 109.09776:11 113.06612:17 119.08682:37 121.10049:22 123.11937:17 129.06752:71 133.09952:16 141.06598:48 145.10239:199 147.11488:10 155.08333:38 157.10092:229 157.14735:5 157.3116:58 159.1133:75 171.11606:33 185.12976:105 189.16518:33 199.14667:24 211.14549:94 213…
7.98	494.347	494.347	[M+H]+	Sterol with formula C28H47NO6 (isomer 1)	Lipids	Steroid	3		RP_pos	85.02888, 123.04441, 144.10324, 99.08102, 201.11322, 207.13756, 119.08446, 305.24469, 149.06134, 207.06589, 145.10115, 123.1162, 494.34363, 163.07692, 60.08032, 401.13837, 177.08983, 223.14244, 137.06007, 333.24622, 151.64088, 85.0676, 144.63199, 332.67252, 123.09278, 123.44758, 137.43407, 109.58483, 139.22931, 85.52634, 123.17372, 123.33183, 34.66413,	34.66413:6 60.08032:73 85.02888:2426 85.0676:28 85.52634:14 99.08102:152 109.58483:16 119.08446:117 123.04441:1226 123.09278:21 123.1162:88 123.17372:13 123.33183:11 123.44758:19 137.06007:39 137.43407:19 139.22931:15 144.10324:218 144.63199:27 145.10115:94 149.06134:100 151.64088:29 163.07692:81 177.08983:53 201.11322:151 207.06589:96 207.13756:127 223.14244:51 305.24469:105 332.67252:27 333.246…
8.63	494.347	494.347	[M+H]+	Sterol with formula C28H47NO6 (isomer 2)	Lipids	Steroid	3		RP_pos	85.0278, 123.04339, 119.04921, 147.08304, 133.09903, 333.24191, 162.96548, 60.07967, 399.25131, 68.06366, 223.13318, 62.06087, 319.09732, 85.07, 336.75183, 84.75636,	60.07967:68 62.06087:23 68.06366:46 84.75636:6 85.0278:1330 85.07:21 119.04921:107 123.04339:1136 133.09903:91 147.08304:107 162.96548:73 223.13318:38 319.09732:22 333.24191:77 336.75183:21 399.25131:55
9.38	457.331	457.331	[M+H]+	Sterol with formula C29H44O4	Lipids	Steroid	3		RP_pos	157.10074, 81.06977, 107.08541, 55.05317, 121.09966, 233.15694, 149.05754, 119.08444, 97.06419, 195.11745, 185.1324, 95.08463, 105.06891, 175.07347, 317.20444, 93.07006, 123.11519, 156.09125, 123.08073, 175.14664, 375.31519, 187.14687, 177.16289, 271.20636, 133.09929, 243.13184, 118.66251, 270.76096, 161.13026, 117.06734, 334.53116, 67.61468, 97.08556, 225.17996, 454.44455, 119.55714, 200.21021, …	55.05317:151 67.61468:15 81.06977:190 93.07006:74 95.08463:106 97.06419:120 97.08556:14 105.06891:101 107.08541:171 117.06734:19 118.66251:28 119.08444:128 119.55714:12 121.09966:138 123.08073:63 123.11519:71 123.35053:9 129.26031:7 133.09929:32 149.05754:132 156.09125:70 157.10074:266 161.13026:20 175.07347:92 175.14664:60 177.16289:47 185.1324:112 187.14687:53 195.11745:113 200.21021:11 225.179…
8.25	517.317	517.317	[M-H]-	Sterol with formula C30H46O7	Lipids	Steroid	3		RP_neg	517.31689, 516.27985, 501.36508, 457.2305, 413.25299, 328.21817, 455.30344, 517.17682, 120.39745, 470.99072, 256.7988, 47.74902, 309.42752, 94.91281, 438.38153, 517.63403, 137.90488, 249.5368, 69.42121, 286.32956, 272.99854, 360.04333, 486.93533, 515.2124, 221.38071, 502.12305, 181.89577, 337.77621, 28.03959, 113.99123, 49.01027, 376.41168, 412.14395, 48.4801, 499.32071, 386.34033, 41.66178, 82.8…	20.29515:5 28.03959:38 28.94186:12 29.5029:25 29.7989:18 30.42057:28 41.40005:7 41.66178:32 47.49372:13 47.74902:73 48.4801:34 49.01027:35 50.15958:18 56.8384:20 57.19531:15 59.92284:16 62.34907:28 65.44939:31 69.42121:48 72.33162:28 73.50844:16 80.47204:21 82.80222:32 83.90861:17 89.36476:29 94.91281:57 99.81458:18 102.98578:8 112.37374:15 113.99123:36 120.39745:95 137.90488:49 146.75858:30 153.…
10.34	631.381	631.381	[M+H]+	Sterol with formula C36H54O9	Lipids	Steroid	3		RP_pos	631.38177, 455.35016, 563.35016, 456.34784, 199.02234, 104.10709, 553.8335, 456.55771, 614.36121, 534.94873, 305.97522, 454.33203, 458.27191, 454.08038, 456.02914, 457.02362, 442.33679, 529.33014, 457.66245, 456.15491, 631.27246, 613.37006, 631.63391, 455.29575, 455.72507, 455.43579, 456.45203, 75.86544, 563.43152, 548.65088, 631.6933, 455.05054,	75.86544:9 104.10709:108 199.02234:133 305.97522:47 442.33679:33 454.08038:38 454.33203:45 455.05054:5 455.29575:15 455.35016:2416 455.43579:11 455.72507:13 456.02914:38 456.15491:29 456.34784:135 456.45203:11 456.55771:66 457.02362:36 457.66245:30 458.27191:44 529.33014:32 534.94873:55 548.65088:8 553.8335:81 563.35016:182 563.43152:9 613.37006:17 614.36121:65 631.27246:29 631.38177:3100 631.633…
9.44	619.349	619.349	[M-H]-	Withanolide glycosides with formula C34H52O10	Lipids	Steroid	3		RP_neg	619.3515, 618.22015, 465.99567, 619.21875, 113.0236, 550.26575, 85.03092, 443.31705, 175.02454, 619.15686, 619.7478, 70.31658, 505.26642, 109.65581, 95.69868, 616.57684, 316.20181, 618.35382, 577.64172, 72.61332, 619.77197, 111.66137, 218.3687, 373.00076, 304.81412, 333.0759, 348.17773, 157.9646, 619.82599, 26.65901, 63.92424, 59.91246, 494.31546, 465.94305, 538.56561, 116.68311, 384.32745, 390.7…	23.74986:6 24.51676:9 24.73722:19 25.2719:24 26.13421:38 26.65901:56 28.18886:12 29.35998:7 30.9343:18 32.05638:24 33.02632:24 33.72818:19 44.03825:9 45.34258:25 48.92844:27 59.90166:18 59.91246:51 62.25399:42 62.70934:13 63.78624:30 63.92424:52 64.59454:8 70.31658:91 72.61332:69 74.821:5 76.99231:39 77.93018:11 81.17307:6 82.93217:18 83.29021:20 85.03092:148 85.6633:14 88.96471:35 89.54544:19 92…
9.4	639.411	639.411	[M-H]-	Withanolide glycosides with formula C35H60O10	Lipids	Steroid	3		RP_neg	639.43304, 85.02879, 75.01052, 113.02428, 462.36453, 462.43454, 435.34442, 463.38785, 363.64941, 116.92743, 71.01027, 621.41168, 311.20142, 308.19028, 101.02325, 73.02814, 59.01204, 99.00628, 596.60736, 129.93468, 376.80167, 448.36014, 474.28717, 638.2088, 118.93352, 177.09682, 117.01669, 88.51346, 175.01964, 129.01323, 279.5314, 338.98386, 165.45547, 171.45958, 191.06735, 638.45312, 466.23309, 3…	20.36264:13 32.10893:7 44.07478:19 44.58657:21 45.00104:20 56.20972:23 57.78859:7 59.01204:132 59.04476:7 64.0955:25 71.01027:151 71.64289:19 73.02814:138 75.01052:250 85.02879:401 87.39405:9 88.51346:54 88.89655:36 91.311:11 99.00628:122 101.02325:143 104.81944:8 111.25807:9 113.02428:243 116.92743:152 117.01669:56 118.08927:17 118.81462:9 118.93352:61 129.01323:50 129.93468:100 133.61517:22 140…
2.53	686.142	686.142	[M-H]-	3'-Dephosphocoenzyme A (Dephospho-CoA)	Nucleotides	Purine Metabolism	2	HMDB0001373	RP_neg	78.9578, 408.00919, 339.08304, 419.05624, 346.06015, 357.09262, 314.13898, 196.32951, 686.15161, 270.979, 551.09381, 225.05568, 140.70952, 241.8302, 201.09541, 199.11201, 58.52792, 685.29913, 360.65469, 465.06088, 79.80153, 272.95126, 71.87498, 552.22095, 25.23493, 27.23133, 390.41779, 48.94775, 47.60433, 80.56171, 419.40298, 181.03067, 73.69022, 427.15155, 606.18158, 275.09338, 249.00677, 318.03…	25.23493:48 27.23133:47 27.2456:5 34.14831:22 36.30526:19 47.60433:43 48.94775:45 58.52792:76 65.62815:23 67.38927:15 69.91663:12 71.87498:51 73.69022:39 73.8363:17 78.9578:889 78.99376:19 79.80153:53 80.56171:42 90.67558:25 96.95888:31 98.63705:15 109.479:21 127.88083:20 134.29071:25 140.70952:111 140.87383:24 150.43228:29 155.17776:11 160.72664:17 174.05763:5 176.03641:13 181.03067:41 196.32951…
1.12	134.047	134.047	[M-H]-	Adenine	Nucleotides	Purine Metabolism	1	HMDB0000034	hilic_neg	134.04779, 107.03544, 134.01996, 92.01718, 86.39896, 134.28706, 53.84903, 21.66257, 39.4521, 134.09529, 134.15421, 134.25752, 68.6632, 70.37069, 77.8876, 108.7412, 127.29687, 38.76949, 25.21427, 25.9764, 134.22255, 134.38345, 69.2541, 102.40269, 134.45993, 64.92953, 23.51991, 55.3113, 25.88802, 69.64462, 89.16512, 134.32713, 50.05213, 62.25638, 35.35603, 38.19513, 27.56204, 95.05928, 35.72437, 91…	21.66257:40 23.51991:14 25.21427:22 25.88802:12 25.9764:21 27.56204:7 35.35603:8 35.72437:5 38.19513:8 38.76949:23 39.4521:39 50.05213:10 53.84903:47 55.3113:14 62.25638:10 64.92953:15 68.6632:35 69.2541:19 69.64462:12 70.37069:31 77.8876:28 86.39896:52 89.16512:12 91.15913:5 92.01718:58 95.05928:7 102.40269:17 107.03544:410 108.7412:28 127.29687:25 134.01996:105 134.04779:4572 134.09529:39 134.1…
2.7	268.104	268.104	[M+H]+	Deoxyguanosine	Nucleotides	Purine Metabolism	1	HMDB0000085	hilic_pos	152.05713, 135.03047, 153.06082, 73.02974, 87.04363, 126.09344, 80.04984, 165.09904, 99.04176, 136.05882, 110.09452, 61.02906, 147.09433, 45.03286, 164.10275, 135.60014, 110.03473, 55.05288, 152.11151, 81.0317, 56.36469, 137.04355, 251.10384, 225.33183, 152.12508, 71.04777, 152.25673, 152.38148, 223.53658, 109.27571, 152.52734, 135.07851, 55.16891, 152.48816, 152.15221, 73.88625, 152.94359, 153.2…	45.03286:64 55.05288:40 55.16891:11 56.36469:32 61.02906:90 71.04777:20 73.02974:172 73.88625:6 80.04984:129 81.0317:35 87.04363:153 99.04176:115 109.27571:14 110.03473:45 110.09452:102 126.09344:133 135.03047:531 135.07851:13 135.60014:50 136.05882:109 137.04355:30 147.09433:71 152.05713:4847 152.11151:39 152.12508:21 152.15221:8 152.25673:20 152.38148:18 152.48816:9 152.52734:14 152.94359:6 153…
1.63	251.079	251.079	[M-H]-	Deoxyinosine	Nucleotides	Purine Metabolism	1	HMDB0000071	RP_neg	135.03113, 251.075, 161.04237, 32.76698, 92.02492, 249.061, 135.07988, 135.12024, 201.54727, 45.12527, 109.59865, 79.26556, 111.50287, 145.19482, 69.78229, 117.54321, 145.09401, 251.16162, 159.18956, 155.0735, 187.05391, 135.14041, 20.02426, 71.4521, 70.61221, 136.09669, 43.27445, 46.80312, 41.10587, 179.6748, 47.06469, 135.81378, 214.52402, 83.53606, 135.09227, 135.27094, 227.83469, 236.7485, 24…	20.02426:20 24.17083:6 32.76698:127 41.10587:13 43.27445:14 45.12527:30 46.80312:14 47.06469:10 51.70292:5 69.78229:27 70.61221:16 71.4521:17 73.0272:5 79.26556:28 83.53606:7 92.02492:77 109.59865:30 111.50287:28 117.54321:27 130.42395:6 135.03113:2456 135.07988:40 135.09227:7 135.12024:34 135.14041:21 135.27094:7 135.81378:10 136.09669:15 145.09401:26 145.19482:28 155.0735:23 159.18956:24 161.04…
1.63	312.13	312.13	[M+H]+	Dimethylguanosine	Nucleotides	Purine Metabolism	2	HMDB0004824	hilic_pos	180.08818, 57.03294, 214.11423, 172.17087, 180.1441, 180.06151, 181.09097, 312.13974, 312.32172, 180.38173, 248.11343, 181.85637, 179.92949, 180.28017, 180.51237, 191.09808, 204.10397, 180.19806, 180.77675, 180.69432, 137.49898, 120.28014, 180.96533, 180.58237, 180.22322, 181.51245, 183.85983, 180.25696,	32.39214:57 57.03336:218 57.0692:181 57.27312:25 58.06513:125 60.08082:272 60.12306:21 60.26338:30 63.79735:7 71.05644:5 85.02872:2321 85.06502:313 85.09538:6 85.18896:15 85.31728:9 85.59727:27 85.63199:9 144.10123:93 156.7166:8 187.09607:1002 246.17018:4244 246.23886:22 246.26306:9 246.36288:30 246.42487:50
2.71	152.057	152.057	[M+H]+	Guanine	Nucleotides	Purine Metabolism	1	HMDB0000132	hilic_pos	135.02994, 152.05643, 110.03499, 107.03785, 82.03872, 110.95984, 110.70351, 33.26511, 109.48081, 96.05259, 111.67411, 135.76544, 135.61169, 135.08231,	33.26511:30 82.03872:92 96.05259:11 107.03785:149 109.48081:13 110.03499:410 110.70351:52 110.95984:58 111.67411:11 135.02994:859 135.08231:7 135.61169:10 135.76544:11 152.05643:766
1.56	137.045	137.045	[M+H]+	Hypoxanthine	Nucleotides	Purine Metabolism	1	HMDB0000157	hilic_pos	137.0453, 110.03405, 119.0346, 94.0397, 55.02991, 82.04007, 109.04893, 95.04153, 121.07389, 137.2618, 110.58627, 137.0965, 93.97414, 55.05288,	72.04389:98 84.08069:1422 84.12103:16 112.0745:119 112.11464:11 158.08723:58 181.13034:277 181.16969:10 199.14342:2620 199.20485:20 199.24895:8 199.26859:5 199.31821:23 199.35713:69 199.41568:15 200.14752:26 200.56512:15 200.61923:33 210.11206:148 210.60455:67 227.10249:134 227.31163:8 245.11249:84 245.14845:2694 245.21608:29
1.45	360.072	360.072	[M-H]-	Methyladenosine monophosphate (Methyl-AMP)	Nucleotides	Purine Metabolism	2	ChemSpider ID 23646941	RP_neg	134.04776, 78.95927, 110.98499, 176.99281, 152.99768, 107.03702, 92.02354, 28.36858, 144.96588, 70.02978, 204.54776, 161.08258, 71.0176, 153.0419, 119.91474, 38.13239, 49.60579, 105.70307, 64.00854, 134.09422, 134.54381, 107.21708, 21.38391, 79.13888, 134.42862, 134.17807, 275.49518, 78.99683, 134.31441, 45.40084, 350.81738, 278.62091, 69.21096, 134.82982, 185.89168, 134.20581, 133.95261, 190.138…	21.38391:30 28.36858:149 28.38498:10 28.91387:12 38.13239:43 45.40084:20 46.63466:12 49.60579:39 63.22935:9 64.00854:35 69.21096:18 70.02978:129 71.0176:58 78.95927:1747 78.99683:23 79.11367:5 79.13888:29 92.02354:156 105.70307:38 107.03702:163 107.21708:32 110.98499:649 111.21798:6 119.91474:50 125.00025:12 133.95261:13 134.04776:3606 134.09422:34 134.11736:7 134.16559:12 134.17807:25 134.20581:…
1.86	298.115	298.115	[M+H]+	Methylguanosine	Nucleotides	Purine Metabolism	2	HMDB0001563	hilic_pos	166.07256, 152.05548, 67.02505, 149.04909, 167.07327, 252.12898, 135.02992, 166.86411, 166.12714, 166.65884, 192.09828, 165.20807, 135.17123, 166.25998, 110.03203, 166.1895, 166.39294, 166.33954, 166.15912,	67.02505:167 110.03203:23 135.02992:58 135.17123:29 149.04909:159 152.05548:249 165.20807:30 166.07256:4154 166.12714:37 166.15912:8 166.1895:23 166.25998:29 166.33954:11 166.39294:16 166.65884:36 166.86411:58 167.07327:114 192.09828:32 252.12898:93
1.67	153.04	153.04	[M+H]+	Xanthine	Nucleotides	Purine Metabolism	2	HMDB0000292	hilic_pos	153.04166, 136.01483, 110.03447, 82.04113, 110.08038, 153.2155, 153.09514, 136.30945, 136.06956,	114.0665:102 120.08189:217 121.42218:33 129.10478:47 141.5421:8 152.08202:57 156.10147:29 175.12233:103 175.52625:48 183.11287:61 214.13078:33 219.15521:129 219.47914:15 220.46619:38 220.52501:5 242.11232:185 242.14569:58 242.17511:5 259.90842:9 260.12485:2477 260.21826:14
2.25	151.026	151.026	[M-H]-	Xanthine with formula C5H4N4O2	Nucleotides	Purine Metabolism	3		hilic_neg	151.02626, 75.00668, 67.07612, 70.55711, 26.15526, 86.8176, 104.36148, 135.3349, 25.67638, 108.01913, 39.493, 98.03158, 108.37805, 73.87069, 51.84805, 26.52732, 21.19652, 49.39769, 29.57881, 80.03768, 23.32825, 72.61581, 23.29306, 43.46421, 137.66267, 151.33226, 28.63828, 69.61559, 35.74188, 32.59272, 106.37064, 36.55264, 27.23485, 51.54597, 72.82005, 90.58339, 117.80742, 128.88295, 131.90051, 95…	21.19652:24 23.29306:18 23.32825:19 25.67638:34 26.15526:42 26.52732:25 27.23485:10 28.63828:16 29.57881:23 32.59272:12 35.74188:13 36.55264:11 39.493:33 43.46421:17 49.39769:24 51.54597:9 51.84805:26 67.07612:49 69.61559:16 70.55711:45 72.61581:19 72.82005:9 73.87069:27 75.00668:55 80.03768:23 86.8176:41 90.58339:8 95.29126:5 98.03158:31 104.36148:41 106.37064:12 108.01913:34 108.37805:29 117.80…
1.88	222.064	222.064	[M-H]-	Xanthine with formula C8H9N5O3	Nucleotides	Purine Metabolism	3		RP_neg	106.02854, 178.07317, 150.04274, 133.01677, 135.06844, 222.44617, 170.87962, 96.09019, 194.28127, 119.71349, 124.00666, 86.99391, 149.03624, 148.9751, 45.48503, 77.4342, 166.50711, 162.0182, 55.29519, 34.46973, 37.32053, 99.8367, 90.07893, 131.38264, 21.59798, 89.24278, 96.88995, 153.44379, 133.65547, 23.71217, 187.68094, 220.84747, 39.73111, 47.25782, 85.66357, 144.28384, 94.59594, 27.27842, 178…	21.43374:17 21.59798:43 21.7256:18 22.05691:14 22.94268:16 23.71217:33 25.37114:16 25.9339:9 26.10033:5 26.30289:11 27.27842:25 27.70978:14 32.20692:12 34.46973:49 36.24061:14 36.86601:22 37.32053:47 37.80556:9 39.73111:30 45.48503:58 47.25782:30 54.17208:7 55.29519:50 56.93303:21 60.95653:8 67.40741:14 69.04883:16 77.4342:56 81.29402:22 84.54559:7 85.66357:30 86.99391:65 87.00961:6 87.04691:11 8…
2.17	285.083	285.083	[M+H]+	Xanthosine	Nucleotides	Purine Metabolism	2	HMDB0000299	hilic_pos	153.04008, 69.03275, 136.01509, 110.03637, 134.09398, 73.02757, 284.29605, 55.01783, 154.0433, 159.68288, 116.10712, 133.04984, 56.04948, 223.40645, 108.05421, 153.09279, 74.00233, 136.05278, 69.0677, 153.78215, 153.11092, 153.23528, 157.28224,	55.01783:57 56.04948:35 69.03275:257 69.0677:10 73.02757:113 74.00233:11 108.05421:19 110.03637:151 116.10712:42 133.04984:40 134.09398:142 136.01509:255 136.05278:11 153.04008:3505 153.09279:19 153.11092:6 153.23528:6 153.78215:9 154.0433:54 157.28224:6 159.68288:43 223.40645:24 284.29605:104
1.73	126.066	126.066	[M+H]+	5-methylcytosine	Nucleotides	Pyrimidine Metabolism	1	HMDB0002894	hilic_pos	126.06675, 109.04006, 81.03377, 83.05969, 30.76519, 83.46294, 126.11967, 30.77288, 126.13181, 83.07624,	30.76519:22 30.77288:6 81.03377:121 83.05969:120 83.07624:5 83.46294:12 109.04006:271 126.06675:1576 126.11967:10 126.13181:6
3.26	244.093	244.093	[M+H]+	Cytidine	Nucleotides	Pyrimidine Metabolism	1	HMDB0000089/HMDB0015122	hilic_pos	112.04964, 95.02404, 69.0338, 94.03836, 67.02748, 112.09594, 117.12056, 112.52294, 38.96281, 112.54505, 112.65517, 112.64089,	38.96281:20 67.02748:134 69.0338:237 94.03836:146 95.02404:291 112.04964:3830 112.09594:57 112.52294:27 112.54505:17 112.64089:7 112.65517:17 117.12056:30
2.05	228.098	228.098	[M+H]+	Deoxycytidine	Nucleotides	Pyrimidine Metabolism	1	HMDB0000014	hilic_pos	112.05031, 95.0233, 117.05463, 69.04269, 112.09582, 73.02778, 113.05167, 112.44003, 112.26138, 112.30185, 112.21933, 116.58864, 52.50005, 112.59368, 112.51689, 112.1252, 112.14366, 52.01775, 112.37144, 127.48471, 112.54128, 117.10049, 112.15826, 31.1691,	31.1691:5 52.01775:12 52.50005:24 69.04269:140 73.02778:88 95.0233:262 112.05031:7804 112.09582:119 112.1252:16 112.14366:16 112.15826:6 112.21933:32 112.26138:47 112.30185:35 112.37144:12 112.44003:72 112.51689:17 112.54128:9 112.59368:20 113.05167:77 116.58864:30 117.05463:199 117.10049:7 127.48471:10
1.72	242.113	242.113	[M+H]+	Methyl-deoxycytidine	Nucleotides	Pyrimidine Metabolism	2	HMDB0002224	hilic_pos	126.06535, 117.05353, 242.10944, 116.07008, 242.14859, 126.11253, 198.11873, 127.37494, 108.05491, 126.21093, 126.13181, 126.48706, 180.55382, 126.14759, 126.36989, 126.24026, 221.64989, 126.83831, 55.32839, 32.20345, 117.09715, 126.25616, 198.15768, 24.40003,	24.40003:7 32.20345:11 55.32839:12 108.05491:46 116.07008:81 117.05353:427 117.09715:9 126.06535:4686 126.11253:57 126.13181:24 126.14759:19 126.21093:35 126.24026:18 126.25616:9 126.36989:19 126.48706:24 126.83831:14 127.37494:47 180.55382:24 198.11873:53 198.15768:9 221.64989:16 242.10944:97 242.14859:66
3.9	118.086	118.086	[M+H]+	N-methyl-a-aminoisobutyric acid	Nucleotides	Pyrimidine Metabolism	2	HMDB0002141	hilic_pos	72.08078, 118.08635, 100.07433, 87.04279, 59.07349, 58.06499, 44.04946, 70.06441, 72.13, 45.05621, 118.13293, 43.0161, 118.30382, 57.05548, 72.6254, 72.30607, 118.05846, 45.03249, 72.37994, 72.21461, 118.54532, 72.27654, 72.5751, 118.20167, 118.48482, 72.17055, 72.54255, 72.4718, 118.14882, 118.38011, 73.87996, 73.04933, 118.45457, 69.03297, 72.64613, 56.15591, 72.19994, 72.42339, 72.51567, 72.35…	42.03366:8 43.0161:87 44.04946:280 44.07724:11 45.03249:54 45.05621:149 56.15591:22 57.05548:75 58.06499:395 59.07349:463 59.10638:11 69.03297:25 70.06441:271 72.08078:27576 72.13:165 72.17055:36 72.19994:22 72.21461:45 72.27654:41 72.30607:58 72.33684:11 72.35038:19 72.3623:16 72.37994:48 72.42339:21 72.4718:31 72.51567:20 72.54255:32 72.5751:38 72.6254:61 72.64613:23 72.66686:17 72.68462:7 72.7…
5.67	287.053	287.053	[M-H]-	Orotidine	Nucleotides	Pyrimidine Metabolism	2	HMDB0000788	hilic_neg	111.0211, 287.06046, 111.06466, 41.99516, 242.74043, 242.95605, 128.97189, 286.91397, 111.66607, 111.1464, 111.96528, 111.37852, 111.34814, 163.97478, 111.13567, 111.76963, 144.29082, 111.49553, 186.96404, 51.54181, 271.2464, 183.33904, 111.62465, 188.57408, 47.41874, 111.27435, 111.08437, 154.19312, 286.84256, 111.44327, 53.6681, 113.66013, 42.70837, 77.71704, 111.58622, 48.58992, 63.20018, 112.…	41.99516:67 42.70837:10 47.41874:19 48.58992:8 51.54181:22 53.6681:14 63.20018:6 77.71704:10 111.0211:6219 111.06466:91 111.08437:17 111.13567:29 111.1464:36 111.27435:18 111.34814:32 111.37852:34 111.44327:15 111.49553:25 111.58622:10 111.62465:20 111.66607:38 111.76963:27 111.96528:35 112.04504:5 113.66013:12 128.97189:40 144.29082:26 154.19312:17 163.97478:32 183.33904:21 186.96404:23 188.5740…
3.4	243.063	243.063	[M-H]-	Pseudouridine	Nucleotides	Pyrimidine Metabolism	2	HMDB0000767	hilic_neg	153.03043, 243.06059, 183.04298, 140.0309, 109.04014, 110.03418, 89.02437, 41.998, 148.51619, 67.63515, 81.04706, 111.01853, 89.79636, 237.72002, 61.00622, 92.77792, 55.94816, 172.9481, 100.91972, 44.78453, 243.49911, 35.95341, 231.81564, 24.38486, 118.40319, 243.4043, 131.17287, 89.62212, 171.28137, 105.09406, 159.97696, 147.15233, 55.71989, 69.51201, 72.32364, 39.53719, 100.56198, 231.97421, 64…	21.18848:20 23.66295:10 24.38486:40 26.65692:8 33.28569:18 35.95341:44 39.53719:29 40.24743:20 41.998:123 44.78453:46 45.47643:19 50.42877:10 55.71989:31 55.94816:50 61.00622:56 62.46499:21 64.86362:28 65.62232:23 67.63515:75 69.30679:23 69.47159:17 69.51201:31 72.32364:30 77.5058:12 81.04706:71 83.70947:13 89.02437:132 89.62212:36 89.79636:64 90.97437:18 91.97384:16 92.77792:56 97.90361:9 100.56…
2.03	127.05	127.05	[M+H]+	Thymine	Nucleotides	Pyrimidine Metabolism	1	HMDB0000262	RP_pos	110.02306, 54.03283, 127.04817, 82.02895, 84.04302, 40.96899, 109.03963, 58.94331, 109.61962, 56.04959, 87.49632, 84.06111, 120.18402, 109.06107, 109.41685,	40.96899:160 54.03283:405 56.04959:15 58.94331:56 82.02895:261 84.04302:167 84.06111:13 87.49632:14 109.03963:108 109.06107:8 109.41685:5 109.61962:44 110.02306:518 120.18402:13 127.04817:294
4.06	348.088	348.088	[M-H]-	Nitro-glutathionyl-hydroxy-dihydronaphthalene (C20H24N4O9S)	Peptides	-	2	METLIN ID: 70335/70336/70337/70338	RP_neg	128.03491, 58.02937, 74.02448, 87.05555, 123.05731, 99.05627, 41.99869, 84.04292, 110.06124, 167.08585, 68.04908, 133.04358, 113.03107, 155.07994, 40.01775, 109.04102, 86.99043, 141.06908, 71.05125, 135.05377, 112.03954, 98.02368, 166.09164, 84.00774, 43.01951, 80.04961, 153.0621, 127.04665, 170.19783, 41.02163, 116.03576, 139.01192, 143.04532, 72.04648, 323.20468, 143.07816, 156.43422, 211.13052…	20.03661:22 20.27497:5 24.46845:21 24.58363:19 30.91645:12 35.51902:14 40.01775:246 41.02163:106 41.99869:324 43.01951:139 58.02937:1083 58.05947:20 58.07534:14 58.11477:21 58.56309:29 58.74592:6 68.04908:262 68.07663:7 71.05125:205 72.04648:56 72.18725:17 72.63018:20 74.00641:14 74.02448:585 74.06528:10 80.04961:130 80.91196:11 81.15881:30 84.00774:171 84.02621:13 84.04292:316 84.08349:6 86.9904…
5.74	316.152	316.152	[M-H]-	Peptide with formula C13H23N3O6	Peptides	-	3		hilic_neg	200.13771, 88.0385, 115.00015, 78.4379, 201.12155, 43.57913, 228.17227, 183.11308, 237.12805, 71.013, 223.10193, 114.09266, 246.63069, 88.86272, 113.01259, 201.3772, 272.16333, 76.536, 25.81473, 100.87032, 156.20966, 233.82295, 296.69058, 108.25556, 201.40623, 59.15722, 134.68979, 201.2977, 221.34546, 167.03738, 115.02146, 32.72751, 133.89771, 175.68985, 198.47412, 200.20164, 237.16005, 43.46389,…	24.93249:8 25.81473:29 32.72751:11 43.46389:9 43.57913:153 51.52356:8 59.15722:15 71.013:93 76.536:33 78.4379:219 88.0385:339 88.86272:39 96.05035:8 100.87032:29 108.25556:17 113.01259:37 114.09266:60 115.00015:233 115.02146:12 133.89771:11 134.68979:15 156.20966:27 167.03738:13 175.68985:11 183.11308:136 184.6709:6 198.47412:11 200.13771:743 200.20164:11 201.12155:186 201.15068:7 201.2977:15 201…
2.07	332.147	332.147	[M-H]-	Peptide with formula C13H23N3O7	Peptides	-	3		RP_neg	139.08722, 41.99714, 40.0188, 96.00932, 125.04048, 151.12569, 75.00636, 94.03429, 196.10023, 124.04045, 112.07394, 134.04944, 113.03283, 82.06496, 142.04858, 138.09164, 74.02615, 82.02708, 126.09641, 98.0211, 154.08743, 177.10934, 228.33923, 85.03909, 166.08394, 141.07069, 148.03473, 108.2528, 63.97671, 42.0322, 26.16047, 165.10266, 110.3973, 91.93474, 205.09435, 93.98696, 109.01782, 243.77533, 6…	22.76052:22 26.16047:43 40.0188:262 40.05313:9 41.99714:306 42.0322:56 60.66821:19 63.97671:62 67.69096:30 74.02615:116 75.00636:215 82.02708:109 82.06496:152 85.03909:77 85.98446:26 90.39463:20 91.93474:38 93.98696:34 94.03429:208 94.05428:11 96.00932:259 97.60155:9 98.0211:108 107.94022:18 108.2528:65 108.33475:18 109.01782:32 110.3973:39 112.07394:172 113.03283:167 114.02447:25 122.04836:19 12…
1.92	332.147	332.147	[M-H]-	Peptide with formula C13H23N3O7 (moet likely Leu-Asp-Ser)	Peptides	-	3		RP_neg	253.08276, 139.08833, 80.96394, 235.10226, 83.02398, 112.03625, 39.35696, 154.36786, 220.09679, 257.06088, 205.10281, 291.44699, 124.07516, 300.55457, 106.5789, 173.09996, 270.10519, 82.0331, 207.10771, 34.18473, 80.3099, 267.07907, 297.09842, 183.63712, 243.36142, 285.07678, 68.57688, 105.37829, 281.82278, 75.44611, 228.29695, 167.38503, 128.20143, 253.51642, 274.07883, 45.78948, 67.59082, 109.3…	20.73688:28 21.65573:24 25.39194:16 30.04615:21 31.15052:18 32.10695:20 34.18473:55 39.35696:135 42.14451:7 45.78948:30 46.69579:23 47.01443:12 47.34507:7 48.53833:15 49.12838:6 51.28348:11 53.21649:14 57.52861:20 59.08106:22 60.08319:14 63.48306:8 66.0014:16 67.59082:30 68.57688:50 70.39603:5 70.4977:29 74.59528:26 75.05467:17 75.44611:37 76.75197:21 77.73317:8 80.3099:52 80.96394:258 81.00501:1…
1.52	460.169	460.169	[M-H]-	Peptide with formula C17H27N5O10	Peptides	-	3		RP_neg	253.08163, 442.15628, 209.09283, 425.12665, 407.11926, 170.05394, 173.09326, 393.72382, 252.56155, 128.03319, 388.15472, 145.06015, 385.16428, 424.14148, 114.03233, 227.10188, 267.06873, 345.13855, 271.10141, 87.00806, 459.11063, 152.06564, 406.18976, 459.9888, 94.12572, 459.20834, 407.17795, 180.06404, 389.10046, 105.56673, 41.99625, 112.93475, 165.09892, 390.31906, 113.02279, 137.48534, 191.187…	20.2238:16 22.48262:34 34.24224:18 35.38894:8 39.65039:42 41.99625:70 48.59887:19 51.05463:13 57.82187:27 70.36722:37 71.77216:30 73.03329:23 82.54075:19 87.00806:111 88.20364:7 90.6522:27 93.11726:29 93.594:42 94.12572:93 105.56673:75 108.97641:29 112.93475:70 113.02279:63 114.03233:133 122.59772:26 128.03319:171 128.08441:6 137.02719:10 137.48534:61 145.06015:141 145.11351:5 152.04739:56 152.06…
8.3	471.219	471.219	[M+H]+	Peptide with formula C19H30N6O8	Peptides	-	3		hilic_pos	471.22009, 309.16422, 159.11128, 225.12416, 84.0803, 291.15421, 273.14429, 147.11119, 435.19708, 309.12833, 470.67944, 471.61066, 237.12041, 453.20718, 366.07422, 417.18256, 226.11446, 255.13365, 145.04947, 436.18637, 285.15607, 453.81506, 223.2872, 274.69006, 309.27792, 471.31027, 33.10072, 139.09615, 435.70047, 163.44453, 471.43134, 84.11775, 255.24886, 309.88913, 226.18237, 470.49622,	33.10072:15 84.0803:221 84.11775:8 139.09615:13 145.04947:34 147.11119:119 159.11128:324 163.44453:10 223.2872:28 225.12416:223 226.11446:38 226.18237:6 237.12041:74 255.13365:37 255.24886:7 273.14429:165 274.69006:23 285.15607:29 291.15421:180 309.12833:92 309.16422:1038 309.27792:21 309.88913:7 366.07422:54 417.18256:48 435.19708:107 435.70047:13 436.18637:34 453.20718:63 453.81506:29 470.49622…
4.83	431.249	431.249	[M+H]+	Peptide with formula C19H34N4O7	Peptides	-	3		RP_pos	70.06519, 86.09708, 84.08097, 136.07521, 130.08565, 233.12984, 129.10175, 153.10324, 147.11224, 43.05508, 71.06884, 201.10661, 108.0821, 44.04934, 261.12219, 104.05207, 181.09386, 121.06629, 67.01712, 84.04256, 249.15892, 87.09957, 172.11493, 183.15057, 137.08078, 55.0541, 72.08022, 230.10156, 41.03812, 112.07481, 234.13052, 120.07716, 164.07051, 270.12711, 98.05835, 56.05163, 261.17816, 237.1716…	30.36257:36 41.03812:80 43.05508:430 44.04934:345 55.0541:99 56.05163:70 67.01712:135 68.04712:58 70.06519:5591 70.1022:54 70.22169:20 70.31778:54 70.45758:36 70.53946:40 71.06884:374 71.10641:12 72.08022:96 84.04256:126 84.08097:1103 84.10589:19 84.64504:16 86.09708:1741 86.13754:18 86.30849:18 86.3905:21 87.09957:121 98.05835:71 98.07172:20 99.05481:58 104.05207:189 108.0821:352 112.07481:78 12…
5.43	415.236	415.236	[M-H]-	Peptide with formula C22H32N4O4	Peptides	-	3		RP_neg	185.17009, 130.08925, 64.41485, 104.08826, 281.12894, 198.05225, 226.51256, 171.1163, 51.84278, 145.10315, 116.05376, 107.09476, 117.99156, 36.81785, 214.68011, 242.18996, 64.43071, 185.79756, 182.81218, 184.91658, 154.09354, 289.49109, 89.88564, 100.29159, 221.53993, 60.75592, 206.65973, 105.68032, 112.07594, 370.69537, 139.95586, 94.37778, 98.60897, 129.86258, 332.87985, 41.42986, 280.58316, 29…	26.19238:15 31.54476:28 33.80995:13 34.00245:15 34.95836:8 35.17316:22 36.10668:25 36.81785:65 39.20965:26 39.98493:35 40.08592:26 40.93249:5 41.42986:37 51.84278:86 60.10013:7 60.75592:45 61.28183:27 64.41485:162 64.43071:57 64.63338:8 87.14053:11 88.64331:11 88.87614:24 89.88564:49 91.16499:23 91.7337:23 92.39565:27 94.37778:38 94.46507:18 96.13919:28 98.60897:38 100.29159:47 100.31039:8 104.08…
4.36	590.318	590.318	[M+H]+	Peptide with formula C22H43N11O6S	Peptides	-	3		RP_pos	590.31744, 240.10043, 186.08546, 72.08024, 589.60712, 70.06516, 493.26279, 167.11575, 259.14349, 453.23087, 589.96881, 86.09328, 503.55927, 233.12503, 183.07262, 416.20224, 590.4093, 390.16132, 344.18234, 351.09088, 590.22797, 510.42496, 590.70209, 143.1142, 477.23285, 572.31635, 61.03138, 459.19717, 217.08754, 581.73712, 266.15332, 325.35577, 343.22592, 404.20135, 421.2153, 374.20593, 358.1734, …	61.03138:51 70.06516:167 72.08024:184 86.09328:111 143.1142:52 167.11575:125 183.07262:93 186.08546:186 187.14279:15 196.8689:19 217.08754:46 233.12503:96 233.25313:18 233.48601:26 240.10043:255 243.67386:20 259.14349:123 266.15332:44 280.98923:5 296.1666:18 325.35577:40 343.22592:39 344.18234:78 351.09088:76 358.1734:37 362.16934:36 374.20593:38 390.16132:79 396.25146:18 396.89847:21 404.20135:3…
5.52	477.27	477.27	[M+H]+	Peptide with formula C24H36N4O6	Peptides	-	3		RP_pos	215.13892, 187.14439, 263.13937, 116.07079, 120.08197, 362.20673, 301.06949, 101.06925, 285.12897, 428.70789, 233.16374, 117.075, 70.06429, 217.11775, 381.24536, 231.17723, 231.0899, 431.2316, 74.05952, 198.1209, 215.09798, 143.11487, 234.05728, 247.14319, 199.10786, 477.16394, 217.13235, 356.20383, 180.10034, 289.14624, 142.12094, 23.93327, 126.12848, 264.13275, 301.13962, 206.22339, 216.14172, …	23.93327:72 37.49872:7 70.06429:158 74.05952:100 86.09538:45 101.06925:208 113.07053:45 116.07079:1380 116.53516:20 116.60179:20 117.075:161 120.08197:826 120.88628:20 126.12848:68 142.12094:74 143.11487:92 147.07712:37 173.13042:35 174.09698:41 174.58772:11 180.10034:79 180.1293:11 184.07143:47 187.14439:2235 187.45615:15 187.51295:33 187.56548:19 198.1209:100 199.10786:87 206.22339:60 215.09798…
2.36	497.24	497.24	[M-H]-	Peptide with formula C26H34N4O6	Peptides	-	3		hilic_neg	497.23874, 113.02422, 299.95129, 65.94492, 229.02151, 113.03391, 90.21951, 112.98851, 132.90616, 497.16534, 497.32504, 496.31158, 173.2719, 269.25461, 496.23529, 319.37332, 401.19553, 66.87209, 267.04904, 84.3999, 400.11285, 293.47501, 496.10626, 496.1507, 72.95691, 122.97601, 187.13945, 208.31375, 96.42353, 429.08685, 81.99984, 32.66059, 80.2399, 460.30573, 295.85272, 29.46218, 495.50912, 140.50…	21.75177:27 25.31921:30 27.6681:11 28.62755:7 29.46218:45 29.72243:24 32.66059:50 34.89552:23 35.90956:27 36.46499:20 38.01547:14 43.132:15 45.49036:22 47.60749:9 48.59203:32 48.60947:26 53.5569:26 55.33435:13 55.37835:25 55.93502:12 58.5513:9 60.09312:42 60.51677:16 63.18231:21 64.08325:17 65.94492:158 66.87209:65 66.94276:25 67.17899:13 70.98691:25 71.00784:16 71.27673:37 71.59003:13 71.8817:21…
3.14	554.283	554.283	[M-H]-	Peptide with formula C26H37N9O5	Peptides	-	3		hilic_neg	554.27838, 518.13849, 110.9025, 79.30694, 554.14728, 553.27142, 425.20312, 25.24246, 430.62091, 378.09958, 405.68073, 303.52441, 518.23273, 36.47974, 168.77545, 480.23209, 114.69493, 118.94165, 482.65329, 536.26459, 44.93983, 178.08981, 332.6918, 135.77272, 36.68986, 43.56263, 98.73621, 510.24689, 84.93368, 162.82114, 166.65254, 36.41703, 378.5274, 128.39435, 480.45792, 170.58755, 292.91815, 25.0…	20.76264:20 25.04579:21 25.24246:74 30.93626:21 32.34225:13 36.41703:26 36.47974:68 36.68986:38 39.19976:19 43.56263:35 44.93983:45 45.00821:18 50.51032:17 58.83278:11 72.39086:16 79.30694:126 84.93368:28 90.17199:16 98.73621:32 110.9025:134 110.9418:8 114.69493:54 118.94165:54 124.87125:13 125.97411:11 128.39435:25 133.17848:14 135.77272:39 150.36595:15 151.23949:6 162.82114:28 166.65254:27 168.…
8.13	347.229	347.229	[M+H]+	Thr-Val-Lys/Ser-Ile-Lys	Peptides	-	3		hilic_pos	347.22989, 130.0865, 173.1279, 156.07834, 84.08006, 136.06326, 155.11485, 147.1109, 175.11908, 226.01018, 156.10413, 284.19644, 347.42419, 347.3714, 347.30664, 184.12349, 347.54361, 231.58458, 347.33255, 145.47246,	84.08006:133 130.0865:386 136.06326:127 145.47246:5 147.1109:85 155.11485:98 156.07834:141 156.10413:60 173.1279:372 175.11908:83 184.12349:22 226.01018:61 231.58458:17 284.19644:51 347.22989:1999 347.30664:30 347.33255:6 347.3714:32 347.42419:51 347.54361:18
2.79	261.09	261.09	[M+H]+	5-Oxoprolylmethionine (PyroGlu-Met)	Peptides	Dipeptide	2	ChemSpider ID 24014033	RP_pos	84.04442, 167.08162, 133.03188, 213.08571, 56.04962, 104.05265, 61.00954, 150.05751, 86.09554, 140.08304, 70.06439, 130.05055, 54.03204, 101.07025, 87.02587, 84.08076, 133.52066, 190.98813, 134.92851, 56.1847, 167.40526, 189.10985, 102.05478, 130.11447, 113.24786, 130.08278, 130.79686, 56.06476,	54.03204:86 56.04962:363 56.06476:9 56.1847:28 61.00954:290 70.06439:133 84.04442:1233 84.08076:52 86.09554:197 87.02587:64 101.07025:85 102.05478:21 104.05265:325 113.24786:12 130.05055:92 130.08278:12 130.11447:15 130.79686:11 133.03188:551 133.52066:34 134.92851:29 140.08304:159 150.05751:281 167.08162:648 167.40526:25 189.10985:23 190.98813:34 213.08571:391
6.79	205.082	205.082	[M+H]+	Ala-Asp	Peptides	Dipeptide	2	HMDB0028683	hilic_pos	44.04947, 74.02351, 90.05444, 55.05493, 88.04044, 70.0282, 116.03255, 113.06964, 90.40667, 47.19122, 44.07295, 74.07125,	44.04947:990 44.07295:12 47.19122:14 55.05493:166 70.0282:114 74.02351:985 74.07125:5 88.04044:136 90.05444:235 90.40667:22 113.06964:32 116.03255:77
7.14	261.073	261.073	[M-H]-	Asp Glu	Peptides	Dipeptide	2	HMDB0011164	hilic_neg	261.07175, 145.06055, 168.03192, 31.35308, 88.04287, 75.48757, 248.99454, 199.07428, 181.09476, 146.04115, 132.05113, 137.0676, 245.74521, 243.06334, 128.89172, 132.02853, 69.54951, 94.91277, 62.76008, 205.36334, 175.71635, 149.63138, 74.82735, 170.05264, 111.74019, 75.09037, 76.85936, 103.44904, 66.00104, 29.93074, 49.04998, 221.87277, 234.58365, 75.75264, 27.24429, 135.526, 86.9615, 22.95468, 1…	22.95468:32 23.9243:24 27.24429:35 29.93074:42 30.55061:16 31.35308:228 31.37808:6 35.027:5 35.74348:13 45.38055:6 49.04998:41 49.88479:10 52.10873:28 58.42091:11 62.76008:60 66.00104:43 66.51252:11 66.56328:20 67.3301:18 69.54951:66 74.82735:52 75.09037:47 75.48757:165 75.75264:36 76.85936:47 86.9615:33 87.32648:20 88.04287:205 88.72079:9 91.31908:6 92.84137:27 94.91277:63 98.03252:24 100.98925:…
2.89	247.129	247.129	[M+H]+	Asp-Ile	Peptides	Dipeptide	2	METLIN ID: 23772	RP_pos	43.01656, 74.02346, 44.04786, 46.02847, 70.02908, 86.0943, 44.11977, 99.14361,	43.01656:249 44.04786:146 44.11977:10 46.02847:96 70.02908:46 74.02346:188 86.0943:23 99.14361:9
2.63	247.129	247.129	[M+H]+	Asp-Leu	Peptides	Dipeptide	2	METLIN ID: 23908	RP_pos	86.09647, 70.02926, 74.02371, 132.10213, 44.04977, 155.11751, 141.10284, 201.12369, 138.0921, 69.06846, 166.08444, 73.0643, 88.03929, 76.04029, 209.14006, 111.09174, 46.02671, 210.14296, 129.75554, 99.05455, 110.02466, 72.081, 184.09703, 86.13258, 87.05546, 142.08536, 30.03218, 130.41643, 86.1438, 176.35962, 86.45518, 70.25094, 70.38897, 86.15992, 92.50901, 141.14487, 87.86092, 44.07062, 73.09405…	30.03218:31 44.04977:406 44.07062:5 46.02671:79 69.06846:185 70.02926:879 70.25094:18 70.38897:12 72.081:42 73.0643:163 73.09405:5 74.02371:794 76.04029:128 86.09647:4979 86.13258:37 86.1438:30 86.15992:10 86.25457:5 86.45518:22 87.05546:36 87.86092:6 88.03929:156 92.50901:8 99.05455:51 110.02466:47 111.09174:80 129.75554:53 130.41643:31 132.10213:679 138.0921:199 141.10284:304 141.14487:8 142.08…
1.66	265.085	265.085	[M+H]+	Asp-Met	Peptides	Dipeptide	2	METLIN ID: 23943	RP_pos	133.03166, 56.04939, 104.05144, 61.01008, 70.06604, 127.08472, 150.05826, 154.04884, 199.11203, 74.02306, 102.05325, 87.05507, 98.05944, 107.99679, 219.55611, 116.03535, 96.06534, 171.07607, 191.04938, 206.0206, 74.36735, 201.00356,	56.04939:287 61.01008:128 70.06604:111 74.02306:52 74.36735:7 87.05507:34 96.06534:13 98.05944:32 102.05325:35 104.05144:228 107.99679:22 116.03535:16 127.08472:100 133.03166:297 150.05826:99 154.04884:73 171.07607:11 191.04938:11 199.11203:54 201.00356:7 206.0206:8 219.55611:21
5.89	281.113	281.113	[M+H]+	Asp-Phe	Peptides	Dipeptide	2	HMDB0000706	hilic_pos	120.07996, 74.0241, 166.08553, 70.02888, 88.03914, 131.04669, 46.02941, 235.10455, 144.07863, 149.05809, 121.08282, 79.05582, 176.07315, 130.06317, 142.12341, 189.10091, 105.06759, 235.66777, 103.05344, 218.08029, 137.05936, 120.18484, 235.90689, 96.6252, 120.12741, 44.04979, 120.24993, 120.04367, 120.56562, 107.93241, 144.10291, 120.60952, 121.06958, 131.09511, 203.0475, 74.07124, 166.18225, 120…	44.04979:23 46.02941:272 70.02888:893 74.0241:1589 74.07124:8 79.05582:152 88.03914:373 96.6252:35 103.05344:50 105.06759:60 107.93241:15 120.04367:18 120.07996:5176 120.12741:31 120.18484:42 120.24993:22 120.42454:6 120.56562:18 120.60952:12 121.06958:11 121.08282:162 130.06317:132 131.04669:305 131.09511:10 137.05936:44 142.12341:79 144.07863:219 144.10291:15 144.12895:5 149.05809:215 166.08553…
1.81	297.108	297.108	[M+H]+	Asp-Tyr	Peptides	Dipeptide	2	METLIN ID: 23882	RP_pos	136.07466, 165.05328, 70.0281, 182.08023, 123.04283, 74.02345, 251.10225, 119.0489, 46.02837, 147.04344, 95.04898, 205.09206, 70.06416, 166.05705, 110.06883, 137.07826, 116.06948, 217.0504, 234.07368, 84.08125, 235.02097, 157.05786, 176.06546, 44.04929, 233.08629, 252.10461, 206.09344, 160.07161, 153.09891, 196.07159, 148.08257, 160.37267, 178.43745, 136.12541, 191.07758, 137.8409, 146.06071, 135…	44.04929:86 46.02837:425 70.0281:2315 70.06416:224 70.11491:5 70.23739:29 70.34874:11 74.02345:831 74.24924:15 74.27711:20 74.75497:30 75.02544:38 84.08125:113 86.09803:28 88.03944:19 88.20573:8 91.05199:20 94.00365:6 95.04898:391 95.09469:6 108.05853:31 110.06883:173 116.06948:140 119.0489:432 123.04283:999 135.82964:42 135.90852:13 135.96732:16 136.07466:6342 136.12541:55 136.15799:7 136.18677:…
1.72	233.113	233.113	[M+H]+	Asp-Val	Peptides	Dipeptide	2	METLIN ID: 23822	RP_pos	72.08039, 74.02351, 70.02753, 141.10329, 70.06452, 120.08031, 44.04951, 118.08514, 116.0326, 84.08085, 128.06795, 164.08107, 157.08269, 43.01763, 127.09494, 74.45646, 189.89633, 88.03654, 69.04153, 103.34147, 187.02779, 187.14853, 130.10292, 74.04713, 187.11037, 120.11201, 170.07924, 70.09898,	43.01763:65 44.04951:237 69.04153:42 70.02753:495 70.06452:328 70.09898:7 72.08039:1578 74.02351:562 74.04713:10 74.45646:52 84.08085:126 88.03654:43 103.34147:40 116.0326:175 118.08514:193 120.08031:238 120.11201:8 127.09494:61 128.06795:101 130.10292:26 141.10329:337 157.08269:93 164.08107:99 170.07924:8 187.02779:40 187.11037:9 187.14853:40 189.89633:50
2.46	245.115	245.115	[M-H]-	Dipeptide with formula C10H18N2O5	Peptides	Dipeptide	3		RP_neg	130.08691, 140.07576, 41.99719, 112.07326, 113.03848, 156.10161, 44.99726, 79.95685, 148.07866, 126.042, 42.4967, 143.09523, 165.10278, 184.09839, 98.0572, 127.04951, 82.02744, 169.42171, 34.34969, 109.01428, 49.57377, 30.41492, 46.53259, 62.26967, 104.72659, 139.09081, 123.21729, 81.20872, 130.57938, 215.70996, 220.34209, 35.94437, 129.04689, 130.12868, 83.07191, 94.90142, 183.12018, 197.08786, …	29.40677:13 29.50309:19 30.41492:39 34.34969:50 35.94437:25 35.97976:6 39.26631:18 41.99719:224 42.00975:23 42.4967:116 44.99726:147 46.53259:36 49.57377:44 62.26967:36 72.58287:18 79.95685:128 81.20872:30 82.02744:64 83.07191:24 94.90142:24 96.31342:19 97.4862:20 98.0572:89 104.72659:36 109.01428:50 112.07326:214 113.03848:203 113.96554:7 115.10165:5 116.31007:13 118.19129:15 123.21729:31 126.04…
7.62	276.156	276.156	[M+H]+	epsilon-(gamma-glutamyl)lysine	Peptides	Dipeptide	2	HMDB0003869	hilic_pos	147.1131, 276.15616, 84.08012, 130.08597, 259.12793, 213.12578, 258.14215, 129.10167, 231.13136, 167.11804, 29.371, 84.04623, 56.04842, 148.11183, 130.0479, 129.06363, 131.08897, 130.53328, 214.10556, 146.39363, 147.16077, 84.11956, 132.12498, 276.36865, 259.25729, 130.13808, 130.49902, 130.15404, 84.53881, 130.17386, 147.85692, 127.70161, 213.5732, 167.8252, 129.13481, 147.30435, 44.53349, 84.14…	29.371:161 44.53349:6 56.04842:98 84.04623:160 84.08012:1764 84.11956:30 84.14644:5 84.53881:15 127.70161:12 129.06363:66 129.10167:274 129.13481:8 130.0479:79 130.08597:1635 130.13808:19 130.15404:17 130.17386:14 130.49902:18 130.53328:53 131.08897:55 132.12498:21 146.39363:37 147.1131:3001 147.16077:33 147.30435:7 147.85692:13 148.11183:82 167.11804:172 167.66956:5 167.8252:9 213.12578:404 213.…
6.52	416.262	416.262	[M+H]+	Gln-Leu/Ile-Arg	Peptides	Dipeptide	2	METLIN ID: 21918/16746	hilic_pos	416.26123, 175.11833, 158.09138, 398.25229, 214.15468, 381.22275, 243.1687, 399.23441, 197.1272, 70.06476, 115.08621, 116.06973, 60.05374, 114.09927, 271.1734, 101.06941, 241.16638, 156.1124, 196.14365, 224.13655, 84.04436, 382.22269, 364.19473, 218.14755, 112.08424, 242.14655, 250.11377, 269.12616, 311.20746, 288.19809, 183.14806, 130.09509, 83.05972, 326.16483, 143.11505, 338.21869, 321.21161, …	60.05374:393 60.06889:40 70.06476:500 70.0901:8 75.56413:22 83.05972:114 84.04436:222 86.09503:47 101.06941:321 101.1011:7 112.08424:182 112.11098:24 112.31702:19 112.88095:6 112.89571:28 113.07059:69 113.23921:38 114.09927:330 115.08621:483 115.14486:5 115.25771:29 116.06973:431 116.28294:21 129.06647:35 130.09509:121 132.06332:61 133.09482:85 133.2153:14 143.11505:97 156.1124:295 156.15527:7 15…
6.73	388.256	388.256	[M+H]+	Gln-Leu/Ile-Lys	Peptides	Dipeptide	2	METLIN ID: 23514/22499	hilic_pos	388.25479, 370.2446, 371.22821, 196.14447, 214.1552, 147.11311, 224.13933, 197.12888, 372.22626, 129.06598, 84.08063, 130.08774, 86.09568, 260.18912, 388.18091, 319.10638, 353.2298, 84.04218, 242.14729, 341.94931, 307.16446, 352.23688, 370.53989, 101.07097, 388.33701, 122.0733, 129.10263, 372.89645, 225.13878, 84.5331, 130.26952, 374.75671, 37.05769, 371.51495, 386.76038, 388.35999, 373.51376, 38…	37.05769:38 84.04218:94 84.08063:200 84.5331:43 86.09568:165 101.07097:67 122.0733:58 129.06598:216 129.10263:48 130.08774:172 130.26952:43 130.30061:5 147.11311:380 170.05579:12 196.14447:736 196.20692:6 196.22639:5 197.12888:335 197.33284:6 214.1552:483 214.59654:8 214.73904:11 224.13933:363 225.13878:46 242.14729:87 260.18912:157 307.16446:82 307.19812:6 319.10638:142 341.94931:84 352.23688:77…
5.58	275.089	257.079	[M-H2O-H]-	Glu-Glu	Peptides	Dipeptide	2	HMDB0028818	hilic_neg	128.03529, 257.0787, 239.06874, 213.08598, 82.02847, 195.07732, 127.05347, 169.09663, 256.04745, 58.02909, 124.00626, 109.07426, 146.80344, 133.07825, 123.24598, 24.08294, 84.04554, 240.45114, 59.67329, 128.33395, 153.06339, 113.1829, 128.42049, 218.98669, 32.14485, 49.3914, 88.79588, 173.01662, 179.7515, 257.14789, 224.21068, 31.36775, 56.26208, 239.82707, 121.95081, 235.69522, 213.34241, 38.444…	24.08294:80 28.63495:13 31.36775:31 32.14485:33 38.44473:24 42.25374:22 42.80154:16 45.83298:15 46.2716:16 49.3914:33 50.73235:24 56.26208:31 58.02909:149 58.05764:8 59.67329:50 60.42193:11 62.93211:9 82.02847:371 83.23697:22 84.04554:74 84.20557:19 88.79588:33 103.7427:21 109.07426:100 112.13541:6 113.1829:35 113.19134:8 119.58573:18 121.95081:27 123.24598:82 124.00626:138 127.05347:310 127.5996…
7.16	285.119	285.119	[M+H]+	Glu-His	Peptides	Dipeptide	2	METLIN ID: 23863	hilic_pos	285.11737, 110.071, 267.10825, 156.075, 239.10909, 138.06689, 284.27744, 284.29382, 194.088, 249.10127, 56.04914, 156.89926, 221.10202, 285.58099, 22.92223, 282.0845, 110.26721, 110.85706, 267.83066, 110.11589, 156.10841, 80.03725, 284.68066, 205.71437, 22.27988,	22.27988:5 22.92223:24 56.04914:48 80.03725:11 110.071:1445 110.11589:13 110.26721:21 110.85706:21 138.06689:223 156.075:330 156.10841:12 156.89926:45 194.088:87 205.71437:6 221.10202:29 239.10909:298 249.10127:62 267.10825:446 267.83066:20 282.0845:22 284.27744:132 284.29382:115 284.68066:7 285.11737:2129 285.58099:27
3.88	243.134	243.134	[M+H]+	Glu-Ile	Peptides	Dipeptide	2	METLIN ID: 1765	RP_pos	84.04444, 41.03761, 69.06919, 86.09791, 51.9401, 56.04947, 70.0643, 84.16369, 184.33525, 44.04838, 144.2514, 41.06587, 84.62548, 41.62376,	41.03761:282 41.06587:14 41.62376:13 44.04838:45 51.9401:129 56.04947:92 69.06919:217 70.0643:65 84.04444:340 84.16369:54 84.62548:14 86.09791:214 144.2514:21 184.33525:48
4.09	243.134	243.134	[M+H]+	Glu-Leu	Peptides	Dipeptide	2	METLIN ID: 1765	RP_pos	86.09752, 84.04464, 30.03299, 132.10619, 173.05884, 163.0721, 30.04406, 86.13684,	30.03299:156 30.04406:13 84.04464:271 86.09752:301 86.13684:6 132.10619:57 163.0721:24 173.05884:25
5.75	173.092	173.092	[M+H]+	Gly-Pro	Peptides	Dipeptide	2	METLIN ID: 23672	hilic_pos	70.06522, 70.37888, 70.1008, 84.04395, 70.22451, 24.86944, 70.28939, 70.48091, 70.61511,	24.86944:13 70.06522:3095 70.1008:22 70.22451:15 70.28939:11 70.37888:28 70.48091:8 70.61511:8 84.04395:20
1.77	253.13	235.119	[M+H-H2O]+	His-Pro	Peptides	Dipeptide	2	HMDB0028893	hilic_pos	235.11974, 110.07176, 217.10593, 70.06084, 207.12462, 162.10159, 111.06578, 125.07362, 235.1727, 218.39931, 110.22179, 235.60345, 70.16335,	70.06084:191 70.16335:10 110.07176:1158 110.22179:20 111.06578:48 125.07362:46 162.10159:99 207.12462:101 217.10593:211 218.39931:24 235.11974:1243 235.1727:33 235.60345:12
5.87	245.149	245.149	[M+H]+	hpro-Leu/Ile	Peptides	Dipeptide	2	HMDB0028867/HMDB0028866	hilic_pos	245.14845, 199.14342, 84.08069, 181.13034, 210.11206, 227.10249, 112.0745, 72.04389, 245.11249, 199.35713, 210.60455, 158.08723, 200.61923, 245.21608, 200.14752, 199.31821, 199.20485, 84.12103, 199.41568, 200.56512, 112.11464, 181.16969, 199.24895, 227.31163, 199.26859,	72.04389:98 84.08069:1422 84.12103:16 112.0745:119 112.11464:11 158.08723:58 181.13034:277 181.16969:10 199.14342:2620 199.20485:20 199.24895:8 199.26859:5 199.31821:23 199.35713:69 199.41568:15 200.14752:26 200.56512:15 200.61923:33 210.11206:148 210.60455:67 227.10249:134 227.31163:8 245.11249:84 245.14845:2694 245.21608:29
4.55	233.15	215.139	[M+H-H2O]+	Leu/Ile-Thr	Peptides	Dipeptide	2	METLIN ID: 23910/23968	hilic_pos	215.13799, 72.08045, 187.05345, 215.22275, 215.11462, 98.50901,	72.08045:136 98.50901:6 187.05345:89 215.11462:32 215.13799:1709 215.22275:88
4.01	294.181	294.181	[M+H]+	Lys-Phe	Peptides	Dipeptide	2	METLIN ID: 23676	hilic_pos	84.08098, 294.18277, 130.08727, 123.09038, 126.09041, 85.02946, 81.07102, 276.18442, 207.14841, 177.10422, 85.06413, 97.02959, 172.09718, 234.10275, 60.04411, 228.06819, 248.175, 294.58969, 207.25055, 130.29799, 86.41216, 72.0441, 84.69971, 84.53037, 84.20176, 117.85878, 224.97464, 293.91644, 24.59107, 250.18785, 294.24997, 60.54755, 123.13934, 134.61931, 211.17177,	24.59107:12 60.04411:64 60.54755:6 72.0441:35 81.07102:124 84.08098:801 84.20176:16 84.53037:17 84.69971:23 85.02946:127 85.06413:93 86.41216:39 97.02959:91 117.85878:16 123.09038:330 123.13934:6 126.09041:211 130.08727:499 130.29799:42 134.61931:5 172.09718:70 177.10422:102 207.14841:120 207.25055:43 211.17177:5 224.97464:16 228.06819:57 234.10275:67 248.175:57 250.18785:12 276.18442:123 293.916…
5.83	278.118	278.118	[M+H]+	Met-Gln	Peptides	Dipeptide	2	METLIN ID: 23911	hilic_pos	104.05325, 84.04452, 130.04951, 149.07571, 147.07828, 61.01069, 56.04968, 169.13586, 70.06491, 146.95021, 150.05849, 127.08682, 130.71884, 243.0717, 268.00375, 260.1131, 68.26979, 213.64789, 232.1153, 128.07152, 104.09241, 84.89492, 170.88698, 219.46985, 130.52821,	56.04968:199 61.01069:222 68.26979:27 70.06491:191 84.04452:327 84.89492:14 104.05325:637 104.09241:15 127.08682:92 128.07152:19 130.04951:324 130.52821:8 130.71884:59 146.95021:171 147.07828:224 149.07571:286 150.05849:171 169.13586:198 170.88698:14 213.64789:23 219.46985:12 232.1153:23 243.0717:52 260.1131:39 268.00375:40
5.7	279.084	261.073	[M-H2O-H]-	Met-Met	Peptides	Dipeptide	2	HMDB0028979	hilic_neg	187.07239, 115.05103, 116.03763, 88.04108, 71.01377, 130.0824, 101.07011, 100.02237, 129.0392, 130.86462, 177.97984, 96.96268, 146.04333, 139.04039, 115.00372, 50.28339, 175.05412, 41.99712, 85.03728, 97.96416, 119.05686, 251.37032, 261.02533, 29.93852, 132.03259, 149.48642, 242.88338, 23.72252, 73.0371, 256.77502, 81.40842, 191.23804, 141.89589, 193.95973, 128.03195, 136.08189, 181.41301, 35.703…	23.72252:43 27.02185:12 29.35901:20 29.93852:60 32.62281:11 35.70388:26 36.44387:18 38.44252:16 41.99712:79 43.23633:8 43.90192:6 50.28339:88 51.73104:21 58.36385:13 58.85644:13 62.3254:18 71.01377:206 72.04676:21 73.0371:37 80.75483:13 81.40842:33 85.03728:76 85.2543:8 88.04108:212 88.99545:15 96.96268:114 97.36681:6 97.96416:72 100.02237:148 101.07011:153 115.00372:92 115.05103:436 115.29753:12…
2.34	279.134	279.134	[M+H]+	Phe-Hyp	Peptides	Dipeptide	2	HMDB0028996	RP_pos	120.07951, 86.05853, 103.0531, 77.03734, 111.05506, 68.04849, 93.06797, 69.0685, 132.06358, 119.07037, 80.04642, 142.08279, 70.0267, 143.05991, 84.0796, 134.88397, 54.1586, 143.40913, 84.26076, 91.05633, 86.09331, 120.3213, 121.0843, 120.88914, 106.06364, 86.60049, 120.12542, 100.43419, 104.06228, 259.58881, 105.11018, 120.62192, 68.08307, 120.40562, 93.09612, 68.0716, 93.11617, 100.32283,	54.1586:59 68.04849:326 68.0716:7 68.08307:9 69.0685:237 70.0267:92 77.03734:489 80.04642:127 84.0796:68 84.26076:40 86.05853:943 86.09331:32 86.60049:22 91.05633:40 93.06797:311 93.09612:8 93.11617:5 100.32283:5 100.43419:16 103.0531:739 104.06228:14 105.11018:13 106.06364:26 111.05506:374 119.07037:161 120.07951:2018 120.12542:17 120.3213:31 120.40562:9 120.62192:10 120.88914:27 121.0843:30 132…
3.7	294.181	294.181	[M+H]+	Phe-Lys	Peptides	Dipeptide	2	METLIN ID: 23929	hilic_pos	294.18027, 84.08073, 130.08618, 126.09151, 172.09377, 191.15486, 294.64902, 294.24603, 294.5079, 294.34995, 102.08524, 154.08855, 126.1246, 211.85786, 84.10623, 53.4133, 123.09258, 294.40363,	53.4133:8 84.08073:380 84.10623:9 102.08524:22 123.09258:5 126.09151:166 126.1246:13 130.08618:332 154.08855:20 172.09377:133 191.15486:93 211.85786:10 294.18027:4110 294.24603:30 294.34995:23 294.40363:5 294.5079:28 294.64902:89
5.73	217.119	217.119	[M+H]+	Pro-Thr	Peptides	Dipeptide	2	METLIN ID: 23985	hilic_pos	70.06532, 217.1196, 70.10173, 71.06901, 116.07047, 102.05428, 56.04794, 70.2969, 120.06326, 71.43764, 70.64729, 70.27995, 70.31363, 130.04991, 74.33848, 70.18664, 70.37592, 71.52254, 70.22468, 70.26523, 102.07715, 70.19523, 70.45602, 71.59629, 70.48086, 70.55379, 71.08724, 112.0479, 69.84686, 70.13136, 70.98037, 70.1431,	56.04794:133 69.84686:8 70.06532:22628 70.10173:249 70.13136:7 70.1431:6 70.18664:34 70.19523:13 70.22468:24 70.26523:20 70.27995:41 70.2969:102 70.31363:41 70.37592:25 70.45602:13 70.48086:12 70.55379:10 70.64729:56 70.98037:7 71.06901:236 71.08724:9 71.43764:57 71.52254:25 71.59629:13 74.33848:39 102.05428:188 102.07715:15 112.0479:9 116.07047:226 120.06326:65 130.04991:41 217.1196:296
4.8	215.139	215.139	[M+H]+	Pro-Val	Peptides	Dipeptide	2	METLIN ID: 23999	hilic_pos	72.08102, 215.13902, 116.07007, 72.49844, 71.21763, 215.18213, 72.13217, 182.40712, 67.68349, 147.63382,	67.68349:5 71.21763:10 72.08102:1943 72.13217:9 72.49844:23 116.07007:43 147.63382:5 182.40712:7 215.13902:760 215.18213:10
2.85	229.118	229.118	[M+H]+	Pyroglutamylvaline	Peptides	Dipeptide	2	HMDB0094651	RP_pos	72.08061, 84.0442, 118.08695, 183.11243, 138.09029, 56.04914, 80.04977, 116.06712, 55.05438, 84.07854, 57.05833, 86.09382, 211.1073, 41.03873, 72.63155, 155.11624, 129.06366, 85.03948, 118.11842, 182.99863, 118.39417, 72.23543, 84.22382, 72.1823, 72.46587, 72.13066, 84.1662, 72.32106, 72.77363, 118.14117, 45.14995, 84.25829, 71.78194, 72.2119,	41.03873:46 45.14995:8 55.05438:151 56.04914:265 57.05833:92 71.78194:7 72.08061:4137 72.13066:18 72.1823:19 72.2119:6 72.23543:23 72.32106:16 72.46587:19 72.63155:41 72.77363:16 80.04977:204 84.0442:3288 84.07854:105 84.1662:17 84.22382:20 84.25829:8 85.03948:29 86.09382:70 116.06712:195 118.08695:1514 118.11842:28 118.14117:12 118.39417:25 129.06366:30 138.09029:499 155.11624:38 182.99863:27 18…
5.6	205.118	205.118	[M+H]+	Ser-Val	Peptides	Dipeptide	2	METLIN ID: 23827	hilic_pos	60.04457, 72.08056, 118.08605, 44.04838, 87.05517, 159.11314, 114.09026, 118.99589, 72.24132, 72.32406, 60.29763, 42.03328, 29.01341, 118.12223, 72.56057,	29.01341:12 42.03328:14 44.04838:150 60.04457:1564 60.29763:15 72.08056:834 72.24132:19 72.32406:17 72.56057:5 87.05517:95 114.09026:65 118.08605:420 118.12223:6 118.99589:30 159.11314:76
2.02	233.15	233.15	[M+H]+	Thr-Leu/Ile	Peptides	Dipeptide	2	METLIN ID: 24000/23987	RP_pos	74.0597, 86.09585, 58.06469, 56.04875, 132.09984, 85.02615, 126.08995, 169.1427, 124.10806, 30.03306, 74.02299, 72.07906, 187.14098, 113.07097, 142.12236, 44.04704, 58.58153, 57.03101, 74.09744, 132.42763, 86.23009, 74.23234, 86.13216, 44.23094, 86.69273, 74.2205, 132.12689, 56.07023, 75.19382,	30.03306:89 44.04704:39 44.23094:11 56.04875:470 56.07023:9 57.03101:31 58.06469:643 58.58153:34 72.07906:64 74.02299:89 74.0597:3765 74.09744:31 74.2205:10 74.23234:17 75.19382:8 85.02615:161 86.09585:2080 86.13216:13 86.23009:19 86.69273:11 113.07097:55 124.10806:96 126.08995:159 132.09984:222 132.12689:10 132.42763:26 142.12236:50 169.1427:131 187.14098:57
3.39	320.124	320.124	[M+H]+	Trp-Asp	Peptides	Dipeptide	2	METLIN ID: 23802	RP_pos	146.05923, 132.07967, 70.02818, 118.06383, 159.09081, 74.02361, 144.07866, 170.05986, 117.06862, 130.06291, 169.07524, 117.05904, 84.04253, 143.04558, 183.08786, 143.07089, 115.05315, 142.06367, 145.06212, 97.04001, 128.04729, 154.0616, 158.08379, 116.04754, 46.02718, 188.06944, 43.01708, 28.01755, 160.07355, 67.04073, 132.56261, 121.03864, 147.02176, 144.81067, 156.23369, 132.80243, 136.5715, 16…	28.01755:106 43.01708:108 46.02718:113 67.04073:55 70.02818:1127 70.06389:18 74.02361:601 74.06186:6 74.73495:22 84.04253:245 84.06712:11 87.50265:28 97.04001:149 115.05315:197 116.04754:114 117.05904:264 117.06862:343 117.1082:8 118.06383:1079 121.03864:42 128.04729:139 130.06291:331 130.43115:21 131.88538:20 132.07967:1224 132.11818:12 132.36649:8 132.56261:47 132.80243:32 136.5715:31 142.06367…
4.22	318.181	318.181	[M+H]+	Trp-Ile	Peptides	Dipeptide	2	METLIN ID: 23956	RP_pos	132.08018, 144.0809, 159.09081, 130.06425, 117.05723, 142.06311, 69.07055, 117.06735, 145.08775, 170.0589, 128.05034, 115.05306, 45.04486, 41.03736, 68.94154, 70.06437, 91.0539, 118.0658, 105.06826, 44.04957, 175.99969, 182.06442, 71.06845, 114.78692, 65.38398, 67.04181, 86.09623, 158.08023, 127.05106, 104.05779, 104.64858, 132.65688, 69.17564, 132.60735, 142.22975, 130.10266, 159.47862, 91.06712…	41.03736:125 44.04957:73 45.04486:128 65.38398:57 67.04181:51 68.94154:114 69.07055:308 69.17564:23 70.06437:114 71.06845:71 86.09623:48 91.0539:108 91.06712:7 104.05779:34 104.64858:31 105.06826:90 114.78692:71 115.05306:144 117.05723:489 117.06735:251 117.12223:5 118.0658:103 127.05106:37 128.05034:175 128.08929:5 130.06425:696 130.10266:13 132.08018:2613 132.1508:7 132.60735:17 132.65688:31 14…
1.47	233.113	233.113	[M+H]+	Val-Asp	Peptides	Dipeptide	2	METLIN ID: 23822	RP_pos	72.07995, 70.02814, 74.02315, 44.04939, 96.07901, 81.06918, 95.05859, 55.05349, 57.05524, 58.99408, 55.47067, 71.05823, 84.0769, 43.01895, 55.20712, 70.06393, 72.11449, 174.10144, 81.10677,	43.01895:19 44.04939:187 55.05349:89 55.20712:19 55.47067:47 57.05524:50 58.99408:49 70.02814:371 70.06393:15 71.05823:24 72.07995:1426 72.11449:12 74.02315:317 81.06918:157 81.10677:6 84.0769:20 95.05859:136 96.07901:170 174.10144:8
6.79	621.236	621.236	[M+H]+	Asp-Asp-Trp-Trp	Peptides	Tetrapeptide	2	METLIN ID: 120658	hilic_pos	205.08223, 204.09895, 90.05372, 255.10643, 159.07674, 575.30719, 93.05431, 130.04797, 187.43823, 206.0891, 170.04401, 205.31197, 205.14282, 163.33421, 442.14905, 621.46027, 188.40465, 188.19023, 221.87895, 206.18677, 110.42265, 205.883, 204.21228, 205.62062, 204.16371, 218.07133,	90.05372:274 93.05431:123 110.42265:12 130.04797:63 159.07674:214 163.33421:24 170.04401:40 187.43823:49 188.19023:20 188.40465:21 204.09895:332 204.16371:6 204.21228:8 205.08223:3083 205.14282:27 205.31197:36 205.62062:7 205.883:12 206.0891:45 206.18677:14 218.07133:5 221.87895:16 255.10643:218 442.14905:23 575.30719:129 621.46027:22
2.53	489.184	489.184	[M-H]-	Asp-Glu-Ile-Asp	Peptides	Tetrapeptide	2	METLIN ID: 120822	RP_neg	339.11874, 471.18475, 338.13116, 374.15442, 357.12222, 166.08722, 489.18756, 146.04277, 210.08627, 351.23074, 356.13669, 229.04694, 436.12451, 45.29936, 488.20801, 180.09996, 281.0433, 488.23639, 312.0925, 254.15288, 397.17087, 166.06805, 239.06517, 453.15213, 324.12463, 186.09297, 454.14285, 268.10281, 342.12552, 72.00861, 312.14639, 298.13818, 471.9704, 184.03008, 27.76656, 253.08717, 128.03239…	23.2733:27 23.66474:24 24.54214:17 25.82616:23 27.76656:76 29.9273:23 36.16487:28 36.35957:20 37.85182:13 38.45918:18 38.56904:21 40.87383:5 41.12204:11 43.81048:26 45.29936:154 47.13407:32 48.47523:29 55.0554:9 56.99574:26 57.12688:5 57.37376:5 59.73013:6 65.98003:8 67.64832:16 68.61618:6 69.57176:10 72.00861:96 73.57394:27 74.77271:5 77.30853:22 81.26816:11 82.31608:12 82.62242:22 83.31455:19 8…
6.24	473.308	473.308	[M+H]+	Gln-Val-Lys-Val	Peptides	Tetrapeptide	2	METLIN ID: 214456	hilic_pos	473.30612, 200.13864, 246.18034, 228.13356, 327.2016, 72.08097, 147.11209, 129.09985, 86.09598, 130.08583, 84.08131, 228.17039, 456.27548, 359.26089, 260.19247, 211.10747, 309.19427, 268.16113, 310.17056, 229.13684, 299.14938, 216.13596, 294.18756, 250.1515, 395.26654, 155.11606, 428.28543, 282.17722, 315.20972, 169.10039, 213.11287, 270.17694, 143.11473, 473.09592, 410.25372, 473.16583, 296.1447…	72.08097:603 72.52489:9 84.08131:317 86.09598:421 86.28719:8 86.56329:22 87.04949:48 129.09985:433 130.08583:322 130.666:17 130.96423:20 141.10474:43 143.11473:71 147.11209:484 155.11606:101 169.10039:76 183.11488:44 199.10226:22 200.13864:2374 200.19673:24 200.35715:15 200.47876:28 200.64914:10 211.10747:227 213.11287:72 216.13596:132 228.13356:1591 228.17039:311 228.25519:10 228.28366:27 228.49…
2.96	431.249	431.249	[M+H]+	Leu-Val-Ala-Glu	Peptides	Tetrapeptide	2	METLIN ID: 182282	RP_pos	185.16457, 201.08716, 86.09641, 213.1597, 132.0647, 90.05481, 72.08119, 187.07962, 183.07782, 243.13693, 334.63919, 332.1795, 325.14487, 229.11731, 342.19339, 219.09755, 186.16808, 255.13438, 169.05962, 274.15491, 245.1454, 285.10535, 199.06853, 155.08179, 185.35141, 201.44225, 352.59927, 272.16269, 371.38205, 401.56503, 185.11906, 201.65953, 202.09027, 185.20871, 181.05862, 185.40732, 430.9563, …	72.08119:296 86.09641:1302 86.12428:17 86.13676:15 90.05481:347 102.0537:12 132.0647:421 132.62784:5 132.94746:15 155.08179:51 169.05962:61 181.05862:21 183.07782:136 183.1265:13 185.11906:25 185.16457:2411 185.20871:24 185.35141:48 185.40732:21 186.16808:65 187.07962:216 199.06853:52 201.08716:2183 201.15771:12 201.44225:39 201.65953:25 202.09027:25 211.10504:15 213.1597:1251 213.49983:16 219.09…
0.97	388.256	415.188	[M-H]-	tetrapeptide with formula C17H28N4O8	Peptides	Tetrapeptide	3		hilic_neg	415.18719, 414.15262, 265.11163, 415.11691, 88.00258, 386.02432, 173.01212, 373.17883, 414.22086, 190.01529, 26.79276, 87.29146, 386.2916, 93.61533, 184.07121, 270.99438, 158.44759, 315.14996, 414.8891, 202.02477, 46.37881, 128.40053, 226.08505, 362.93988, 105.10809, 31.06854, 371.79608, 401.93991, 414.95163, 113.10173, 368.03912, 234.17401, 56.39311, 140.71838, 166.82133, 179.99309, 379.08673, 3…	21.46056:18 26.79276:84 29.89416:30 31.06854:41 36.91061:31 46.37881:54 55.48671:29 56.39311:34 63.31014:23 68.80442:6 69.57819:11 71.59179:5 76.5368:30 85.70265:28 87.29146:75 88.00258:134 90.26377:6 93.61533:71 93.84709:19 102.24465:12 105.10809:42 110.97385:25 113.10173:37 128.40053:47 131.1118:25 140.71838:34 140.96371:30 158.44759:64 165.99825:29 166.82133:34 167.48634:19 173.01212:109 174.9…
2.16	488.308	488.308	[M+H]+	tetrapeptide with formula C22H41N5O7	Peptides	Tetrapeptide	3		RP_pos	488.30771, 246.18118, 243.13374, 215.13885, 470.29926, 147.11324, 84.0805, 72.0812, 130.08527, 129.10225, 359.26303, 225.12465, 342.19919, 197.12688, 325.15109, 148.06047, 296.19403, 228.17451, 470.22742, 86.09527, 242.18607, 70.06487, 185.16374, 244.09708, 488.72061, 389.04504, 155.03833, 235.11774, 247.1855, 379.9592, 256.16324, 373.12943, 259.17487, 315.16794, 72.49215, 324.19266, 239.09755, 4…	70.06487:119 72.0812:1002 72.10783:11 72.49215:71 74.45087:16 84.04162:55 84.0805:1017 84.12124:15 84.87696:57 86.09527:153 112.08529:31 129.10225:487 129.13605:10 129.50507:21 130.04948:50 130.08527:540 130.66982:23 135.17183:15 147.07715:29 147.11324:1427 147.14844:36 147.16949:15 147.52374:29 147.63013:14 148.06047:200 152.10313:29 155.03833:96 155.0761:57 175.77831:14 185.16374:117 185.51686:…
1.01	400.27	400.27	[M+H]+	Arg-Pro-Lys	Peptides	Tripeptide	2	METLIN ID: 16057	hilic_pos	400.26776, 323.18228, 221.14989, 85.02525, 255.70941, 203.13985, 175.14549, 60.07735, 137.09068, 185.1279, 119.08361, 72.07595, 193.15451, 400.63754, 400.34933, 305.17703, 67.05042, 206.11023, 239.08191, 398.57269, 122.06292, 117.06432, 295.18771, 398.93054, 197.14877, 185.08148, 400.11768, 248.47131, 155.09987, 400.17496, 358.1991, 400.04755, 400.50696, 400.72238, 400.19617, 400.54095, 382.16742…	67.68349:5 71.21763:10 72.08102:1943 72.13217:9 72.49844:23 116.07007:43 147.63382:5 182.40712:7 215.13902:760 215.18213:10
6.51	362.157	362.157	[M+H]+	Asp-Asp-Ile	Peptides	Tripeptide	2	METLIN ID: 18895	hilic_pos	88.03752, 185.05492, 86.09471, 130.04701, 187.1068, 158.04222, 159.07736, 74.02361, 203.06439, 217.08263, 58.06301, 201.12378, 132.10149, 130.08702, 30.03144, 84.04112, 326.12848, 157.06166, 115.04995, 200.07312, 102.04936, 169.09129, 263.10037, 110.02304, 142.04485, 71.04735, 72.07854, 188.08853, 231.0569, 147.10976, 24.36756, 213.04662, 280.1217, 97.03937, 216.17087, 230.07489, 84.43921, 245.07…	24.36756:62 30.03144:131 44.89883:5 58.06301:174 70.03038:26 71.04735:78 72.07854:75 74.02361:223 84.04112:126 84.43921:46 86.09471:586 86.12018:10 88.03752:828 88.07797:18 97.03937:50 98.22544:17 102.04936:112 110.02304:93 115.04995:119 127.14608:14 130.04701:298 130.08702:134 132.10149:142 133.06017:25 141.10147:14 142.04485:86 147.10976:70 157.06166:124 157.37282:36 158.04222:228 159.07736:228…
8.28	377.166	377.166	[M+H]+	Asp-Asp-Lys	Peptides	Tripeptide	2	METLIN ID: 20972	hilic_pos	377.16794, 377.23849, 147.11324, 262.13837, 359.14703, 130.08748, 244.12511, 84.08041, 273.10486, 226.12077, 231.05786, 263.14169, 129.10167, 216.13568, 198.12462, 245.125, 189.12471, 323.1319, 360.13251, 175.12071, 185.12425, 193.79671, 359.53012, 262.60422, 84.85904, 256.51614, 130.58298, 377.45242, 329.17896,	84.08041:127 84.85904:16 129.10167:87 130.08748:147 130.58298:8 147.11324:397 175.12071:40 185.12425:40 189.12471:67 193.79671:35 198.12462:80 216.13568:83 226.12077:114 231.05786:102 244.12511:144 245.125:73 256.51614:16 262.13837:170 262.60422:21 263.14169:94 273.10486:124 323.1319:59 329.17896:5 359.14703:157 359.53012:33 360.13251:51 377.16794:2094 377.23849:432 377.45242:6
7.81	319.161	319.161	[M+H]+	Asp-Gly-Lys	Peptides	Tripeptide	2	METLIN ID: 23461	hilic_pos	319.16061, 204.13312, 147.11211, 302.13101, 145.05798, 129.10129, 127.04683, 186.11996, 283.14227, 88.03648, 151.08247, 84.07968, 205.13618, 257.07156, 319.22662, 43.0156, 301.14029, 273.14819, 127.84502, 130.08209, 224.10107, 191.06685, 319.51959, 319.41403, 204.41081, 319.55063, 95.73238, 204.19543, 215.92104, 204.81824, 141.45831, 139.23901, 145.10745, 129.37849, 66.45091, 262.2717, 141.61961,	43.0156:60 66.45091:6 84.07968:92 88.03648:122 95.73238:16 127.04683:157 127.84502:37 129.10129:234 129.37849:7 130.08209:37 139.23901:10 141.45831:11 141.61961:5 145.05798:256 145.10745:9 147.11211:325 151.08247:110 186.11996:149 191.06685:32 204.13312:1075 204.19543:16 204.41081:18 204.81824:15 205.13618:82 215.92104:16 224.10107:34 257.07156:77 262.2717:6 273.14819:40 283.14227:127 301.14029:5…
6	348.177	348.177	[M+H]+	Asp-Ile-Thr	Peptides	Tripeptide	2	METLIN ID: 16840	hilic_pos	201.12611, 229.11864, 330.16541, 86.09696, 120.06474, 348.18219, 74.02509, 313.13477, 217.08176, 304.16666, 205.08369, 348.15079, 115.05948, 231.1003, 266.14581, 138.0946, 175.11665, 229.94481, 272.8486, 170.81348, 229.75931, 243.13246, 201.70407, 86.67269, 21.11822, 86.33754, 229.18495, 309.5473,	21.11822:13 74.02509:143 86.09696:187 86.33754:11 86.67269:15 115.05948:65 120.06474:179 138.0946:45 170.81348:28 175.11665:38 201.12611:790 201.70407:19 205.08369:92 217.08176:112 229.11864:482 229.18495:6 229.75931:26 229.94481:30 231.1003:60 243.13246:22 266.14581:58 272.8486:29 304.16666:94 309.5473:6 313.13477:131 330.16541:369 348.15079:69 348.18219:147
7.28	361.209	361.209	[M+H]+	Asp-Val-Lys	Peptides	Tripeptide	2	METLIN ID: 16351	hilic_pos	361.20901, 246.18225, 175.14384, 130.08617, 115.08704, 262.13977, 147.1125, 159.07523, 361.11969, 316.17993, 345.18335, 361.28998, 315.19604, 201.12344, 361.51663, 232.1454, 246.72098, 246.38283, 130.27441, 247.12462, 175.91806, 246.252, 246.4101, 115.13127,	115.08704:187 115.13127:8 130.08617:233 130.27441:11 147.1125:160 159.07523:95 175.14384:367 175.91806:9 201.12344:29 232.1454:17 246.18225:1333 246.252:9 246.38283:13 246.4101:9 246.72098:15 247.12462:10 262.13977:177 315.19604:30 316.17993:61 345.18335:53 361.11969:80 361.20901:4004 361.28998:31 361.51663:26
2.27	353.147	353.147	[M-H]-	Gln-Glu-Pro	Peptides	Tripeptide	2	METLIN ID: 21820	RP_neg	238.08539, 126.01759, 124.04177, 76.68534, 114.05644, 144.33592, 238.11079, 44.99712, 221.03418, 353.15256, 195.11238, 298.14941, 163.10841, 167.03685, 84.19627, 41.99709, 242.11565, 31.71115, 128.03305, 238.86456, 352.10492, 344.24176, 117.94039, 125.03304, 47.33207, 110.02145, 20.44593, 76.13007, 192.07784, 48.73558, 104.85863, 334.8772, 181.59354, 20.57796, 65.1206, 20.28779, 224.75531, 312.19…	20.28779:34 20.44593:43 20.57796:37 24.99:15 25.79105:12 31.51211:32 31.71115:60 32.95671:15 35.02458:29 35.96831:25 41.99709:62 43.13229:6 44.57228:25 44.99712:135 47.33207:47 48.57464:7 48.73558:42 63.147:19 65.1206:35 66.72701:14 67.52612:23 73.71098:11 76.13007:43 76.68534:256 76.70963:15 76.72179:8 84.19627:67 87.96966:29 89.65016:22 95.76537:9 98.35497:8 102.95506:15 104.85863:42 108.27336:…
3.97	401.204	401.204	[M+H]+	Glu-Pro-Arg	Peptides	Tripeptide	2	METLIN ID:23172	RP_pos	86.09634, 116.07054, 288.63766, 241.12209, 136.06213, 284.06195, 240.13419, 145.06056, 70.06425, 173.05502, 129.10052, 143.11902, 375.16721, 258.14124, 353.1127, 258.17313, 185.12859, 291.12827, 157.07124, 295.63248, 116.34788, 322.10025, 110.07137, 158.09203, 177.05183, 313.03946, 213.0397, 151.10194, 155.04268, 401.12891, 326.16681, 132.09735, 181.10928, 337.10904, 201.13251, 119.21915, 147.110…	41.65832:19 70.06425:164 86.09634:2365 86.13712:32 86.26611:14 110.07137:65 116.07054:684 116.21186:9 116.34788:73 116.55311:11 116.63537:6 119.21915:39 120.06594:27 129.10052:144 132.09735:45 136.06213:188 143.11902:136 145.06056:171 145.12866:21 145.32991:12 147.11046:39 151.10194:51 155.04268:51 157.07124:75 158.09203:63 173.05502:160 177.05183:56 181.10928:43 185.12859:85 187.07089:25 201.132…
2.81	304.151	304.151	[M+H]+	Gly-Asp-Leu	Peptides	Tripeptide	2	METLIN ID: 22997	RP_pos	86.09652, 132.10013, 145.05911, 70.02859, 175.11678, 100.03943, 84.04333, 58.99427, 156.02814, 143.11508, 84.08015, 145.02701, 70.06528, 99.05412, 110.06894, 74.48135, 129.10231, 261.1138, 74.71086, 201.1217, 270.82294, 189.11942, 74.05928, 86.25332, 127.19635,	58.99427:108 70.02859:273 70.06528:54 74.05928:20 74.48135:40 74.71086:31 84.04333:130 84.08015:61 86.09652:800 86.25332:12 99.05412:44 100.03943:141 110.06894:42 127.19635:9 129.10231:33 132.10013:514 143.11508:67 145.02701:55 145.05911:347 156.02814:73 175.11678:151 189.11942:21 201.1217:26 261.1138:32 270.82294:23
8.04	413.215	413.215	[M+H]+	His-Glu-Lys	Peptides	Tripeptide	2	METLIN ID: 22096	hilic_pos	413.21289, 267.11133, 276.1546, 110.0723, 239.11285, 258.14355, 395.20364, 56.04843, 138.06306, 259.14902, 249.0981, 285.12161, 413.11279, 377.1897, 277.15427, 184.58092, 413.61841, 268.58228, 413.5087, 347.34625, 285.70328,	56.04843:93 110.0723:170 138.06306:93 184.58092:26 239.11285:164 249.0981:66 258.14355:104 259.14902:87 267.11133:524 268.58228:17 276.1546:173 277.15427:34 285.12161:65 285.70328:14 347.34625:15 377.1897:37 395.20364:101 413.11279:40 413.21289:2221 413.5087:17 413.61841:20
1.67	444.295	444.295	[M+H]+	Ile-Arg-Arg	Peptides	Tripeptide	2	METLIN ID: 16035	hilic_pos	148.06075, 279.23358, 130.05014, 426.28595, 444.29266, 297.24088, 444.23227, 243.2093, 83.08424, 157.06445, 444.32819, 109.02622, 148.10997, 444.17081, 177.09039, 171.10089, 102.05494, 243.12788, 426.19662, 215.18413, 302.15115, 380.28616, 280.00119, 169.04889, 427.31387, 84.04333, 43.05338, 188.03804, 280.2338, 93.05765, 112.81538, 279.30423, 146.737, 177.12927, 444.73813, 344.72403, 444.39374,	43.05338:39 83.08424:95 84.04333:42 93.05765:25 102.05494:69 109.02622:82 112.81538:23 130.05014:809 146.737:20 148.06075:927 148.10997:76 157.06445:92 169.04889:45 171.10089:72 177.09039:74 177.12927:20 188.03804:35 215.18413:56 243.12788:68 243.2093:140 279.23358:906 279.30423:21 280.00119:47 280.2338:33 297.24088:168 302.15115:54 344.72403:10 380.28616:51 426.19662:64 426.28595:571 427.31387:4…
4.83	368.229	368.229	[M+H]+	Ile-His-Val	Peptides	Tripeptide	2	METLIN ID: 19785	hilic_pos	368.22739, 237.13274, 251.14857, 209.13724, 110.07141, 223.15378, 368.1275, 231.16687, 206.12683, 368.67978, 141.07671, 204.08032, 237.64362, 252.14355, 368.18704, 83.43761, 238.13564, 368.52036, 323.2099, 206.19183, 237.44, 110.3779, 237.59985, 100.87035, 366.02414, 237.31618, 237.25725, 23.4439, 330.49438, 219.85788,	23.4439:7 83.43761:49 100.87035:10 110.07141:229 110.3779:13 141.07671:78 204.08032:66 206.12683:129 206.19183:15 209.13724:271 219.85788:5 223.15378:217 231.16687:146 237.13274:686 237.25725:8 237.31618:9 237.44:15 237.59985:13 237.64362:63 238.13564:49 251.14857:391 252.14355:59 323.2099:34 330.49438:7 366.02414:10 368.1275:180 368.18704:58 368.22739:1249 368.52036:44 368.67978:82
1.63	391.237	196.122	[M+2H]2+	Ile-Met-Lys	Peptides	Tripeptide	2	METLIN ID: 21965	RP_pos	84.08099, 86.09626, 71.04903, 56.04971, 104.05239, 44.0484, 130.08733, 61.01043, 43.05359, 131.08978, 129.10092, 86.4762, 41.03953, 87.09833, 71.06564, 67.67724, 87.74052, 142.07394, 110.06128, 86.13737, 84.11828,	41.03953:22 43.05359:123 44.0484:155 56.04971:218 61.01043:143 67.67724:16 71.04903:262 71.06564:19 84.08099:1132 84.11828:6 86.09626:412 86.13737:7 86.4762:27 87.09833:22 87.74052:13 104.05239:186 110.06128:10 129.10092:59 130.08733:147 131.08978:69 142.07394:13
1.32	226.155	226.155	[M+H]+	Ile-Tyr-Arg	Peptides	Tripeptide	2	METLIN ID: 20895	RP_pos	209.12819, 70.06454, 125.06995, 181.13336, 153.06233, 144.00816, 112.07477, 37.48299, 70.10204, 209.17621,	37.48299:5 70.06454:538 70.10204:5 112.07477:13 125.06995:236 144.00816:55 153.06233:73 181.13336:107 209.12819:583 209.17621:5
5.82	401.287	401.287	[M+H]+	Leu/Ile-Leu-Arg	Peptides	Tripeptide	2	METLIN ID: 17779/20732	hilic_pos	401.29047, 86.09701, 271.18076, 175.12036, 199.17941, 70.06612, 116.07193, 176.12463, 44.05079, 167.08372, 384.25919, 156.11334, 227.17404, 212.08215, 60.05401, 218.15436, 113.07084, 185.09767, 114.07725, 158.09325, 129.10355, 72.08114, 178.12767, 226.12451, 220.02902, 86.32029, 269.13388, 185.78851, 299.11041, 375.17679, 113.76608, 175.46718, 107.08552, 124.03947, 115.08391, 184.07309, 366.83389…	44.05079:183 60.05401:118 70.06612:364 70.10284:17 72.08114:91 72.10487:6 86.09701:882 86.16714:18 86.32029:58 107.08552:31 113.07084:108 113.76608:33 114.07725:96 115.08391:29 116.07193:239 124.03947:30 129.10355:94 156.11334:128 158.09325:95 158.12128:8 167.08372:134 175.12036:751 175.46718:32 176.12463:193 178.12767:73 184.07309:29 184.1532:26 185.09767:103 185.78851:46 199.17941:371 200.05527…
4.14	346.197	346.197	[M+H]+	Leu-Asp-Val	Peptides	Tripeptide	2	METLIN ID: 22871	RP_pos	86.09612, 69.06932, 72.08054, 88.03742, 74.02468, 44.04925, 92.05824, 188.06935, 155.11763, 98.09573, 193.97005, 41.03734, 98.17484, 158.10687, 46.0279, 72.11643, 94.56091, 33.22858, 155.14223, 86.15037, 69.10545,	33.22858:9 41.03734:56 44.04925:234 46.0279:11 69.06932:676 69.10545:6 72.08054:367 72.11643:10 74.02468:285 86.09612:1762 86.15037:7 88.03742:335 92.05824:180 94.56091:10 98.09573:71 98.17484:19 155.11763:126 155.14223:9 158.10687:12 188.06935:163 193.97005:58
2.74	348.176	348.176	[M+H]+	Leu-Thr-Asp	Peptides	Tripeptide	2	METLIN ID: 17045	RP_pos	74.05986, 86.09676, 171.07787, 129.06406, 72.07997, 247.12759, 141.1004, 70.06432, 88.04084, 201.12462, 189.08812, 233.10577, 127.04768, 144.06699, 44.04811, 145.05969, 112.08727, 84.08039, 56.04955, 136.05833, 84.04241, 89.04102, 217.07953, 87.09881, 183.1114, 60.0441, 327.15799, 126.05138, 212.08994, 229.11946, 318.18103, 154.04976, 172.08224, 175.12025, 330.16553, 173.0549, 101.07337, 76.28187…	41.03751:56 44.04811:168 56.04955:126 60.0441:104 60.38155:10 70.06432:299 70.0882:9 72.07997:334 74.05986:710 74.16432:32 76.28187:58 84.04241:120 84.08039:149 86.09676:705 87.09881:108 88.04084:274 89.04102:111 101.07337:59 112.08727:154 126.05138:78 127.04768:192 127.21143:11 129.06406:410 129.09497:11 132.10393:56 136.05833:125 141.1004:306 144.06699:177 144.38139:13 145.05969:165 153.06412:2…
4.55	346.234	346.234	[M+H]+	Leu-Thr-Ile	Peptides	Tripeptide	2	METLIN ID: 15865	RP_pos	86.09576, 74.05997, 56.04937, 69.06954, 44.0498, 173.10449, 152.10547, 142.11819, 71.05905, 101.06976, 86.65366, 171.04984, 158.07718, 206.08012, 109.99091, 56.1879, 56.08249, 74.09501, 86.02111, 121.06703, 69.08775,	44.0498:279 56.04937:308 56.08249:13 56.1879:18 69.06954:295 69.08775:8 71.05905:54 74.05997:602 74.09501:13 86.02111:13 86.09576:1180 86.65366:45 101.06976:49 109.99091:29 121.06703:12 142.11819:60 152.10547:63 158.07718:41 171.04984:45 173.10449:142 206.08012:30
6.66	357.25	357.25	[M+H]+	Lys-Pro-Leu	Peptides	Tripeptide	2	METLIN ID: 20075	hilic_pos	357.25082, 70.06541, 72.07973, 298.17236, 357.32867, 58.06479, 173.13115, 229.15623, 142.0907, 357.19226, 251.11176, 84.07828, 101.10876, 260.1188, 129.10284, 357.453, 357.69073, 124.07322, 357.60913, 357.56403, 224.13972, 260.20062, 142.62979, 84.83058, 357.52966, 42.94349,	42.94349:5 58.06479:120 70.06541:603 72.07973:189 84.07828:62 84.83058:11 101.10876:58 124.07322:36 129.10284:40 142.0907:97 142.62979:14 173.13115:109 224.13972:19 229.15623:103 251.11176:75 260.1188:42 260.20062:18 298.17236:149 357.19226:96 357.25082:11653 357.32867:138 357.453:38 357.52966:10 357.56403:22 357.60913:30 357.69073:38
1.8	489.293	245.149	[M+2H]2+	Lys-Trp-Arg	Peptides	Tripeptide	2	METLIN ID: 17865	RP_pos	86.06055, 41.03754, 68.04889, 65.03876, 56.04841, 84.0455, 43.05545, 85.0299, 132.06607, 70.06473, 57.03367, 86.09527, 84.08064, 69.07059, 86.26018, 43.21211, 57.05624, 43.07997, 85.0543,	41.03754:241 43.05545:127 43.07997:6 43.21211:15 56.04841:171 57.03367:59 57.05624:7 65.03876:181 68.04889:196 69.07059:31 70.06473:61 84.0455:155 84.08064:50 85.0299:80 85.0543:6 86.06055:730 86.09527:51 86.26018:18 132.06607:79
1.98	394.127	394.127	[M+H]+	Met-Asp-Glu	Peptides	Tripeptide	2	METLIN ID: 21555	RP_pos	217.08183, 150.05753, 171.07637, 102.05347, 107.43057, 231.0406, 173.07121, 127.05408, 110.07085, 104.05215, 321.61383, 126.08851, 245.07417, 70.02682, 84.04396, 195.07465, 179.07047, 132.09703, 153.06424, 213.08179, 88.03626, 304.80344, 130.04915, 70.06421, 216.11324, 382.16599, 253.08116, 217.96167, 246.00418, 133.05846, 281.15668, 136.57124, 190.09724, 225.13335, 131.07852, 199.10434, 84.08235…	70.02682:101 70.06421:44 84.04396:101 84.08235:28 88.03626:59 102.05347:260 104.05215:132 104.37812:8 104.38879:5 107.43057:223 107.49193:5 110.07085:133 126.08851:116 127.05408:135 130.04915:51 131.07852:29 132.09703:76 133.05846:32 136.57124:31 148.53078:6 150.05753:361 153.06424:65 163.04778:28 171.07637:284 171.11519:13 173.07121:159 179.07047:88 190.09724:31 195.07465:96 199.07004:28 199.104…
2.28	348.195	348.195	[M+H]+	Met-Val-Val	Peptides	Tripeptide	2	METLIN ID: 21225	hilic_pos	203.12379, 158.09883, 104.05313, 72.08147, 152.0571, 56.05006, 228.09375, 348.19229, 288.11038, 289.11777, 348.12592, 129.10072, 203.65152, 132.43535, 205.41151, 104.9951, 74.05965, 61.56161, 203.18709, 72.11289, 203.49934, 158.41318, 158.155, 104.80403, 203.26157, 63.35965, 64.78036,	56.05006:148 61.56161:17 63.35965:7 64.78036:5 72.08147:378 72.11289:13 74.05965:19 104.05313:489 104.80403:9 104.9951:22 129.10072:47 132.43535:24 152.0571:160 158.09883:823 158.155:11 158.41318:12 203.12379:969 203.18709:17 203.26157:8 203.49934:13 203.65152:27 205.41151:23 228.09375:124 288.11038:121 289.11777:90 348.12592:62 348.19229:122
1.38	409.208	205.11	[M+2H]2+	Phe-Asp-Lys	Peptides	Tripeptide	2	METLIN ID: 16101	RP_pos	120.08073, 84.08006, 130.08414, 103.05426, 85.08366, 129.1022, 60.08145, 43.01784, 56.04792, 147.11145, 120.05886, 70.06594, 67.05288, 100.92987, 70.02694, 121.07671, 111.09092, 84.28535, 88.40485, 119.07087, 120.11167, 111.10208, 116.63906, 60.11441, 85.12424, 84.34418,	43.01784:134 56.04792:133 60.08145:138 60.11441:7 67.05288:83 70.02694:61 70.06594:115 84.08006:686 84.28535:39 84.34418:6 85.08366:253 85.12424:7 88.40485:38 100.92987:65 103.05426:401 111.09092:50 111.10208:19 116.63906:17 119.07087:38 120.05886:120 120.08073:1513 120.11167:22 121.07671:53 129.1022:145 130.08414:406 147.11145:125
6.7	343.234	343.234	[M+H]+	Pro-Val-Lys	Peptides	Tripeptide	2	METLIN ID: 21573	hilic_pos	343.23309, 72.0804, 215.13812, 197.12602, 73.20948, 230.11093, 244.16187, 66.8056, 72.18172, 163.04811, 261.33957, 72.4446, 177.39801, 72.23485, 342.77325, 230.13211, 72.29385, 75.46509, 41.85744, 133.55592, 94.65478, 85.39369, 261.36969,	41.85744:13 66.8056:46 72.0804:1199 72.18172:40 72.23485:27 72.29385:15 72.4446:30 73.20948:64 75.46509:14 85.39369:5 94.65478:6 133.55592:10 163.04811:39 177.39801:29 197.12602:66 215.13812:110 230.11093:62 230.13211:16 244.16187:55 261.33957:36 261.36969:5 342.77325:26 343.23309:3689
2.61	399.234	399.234	[M+H]+	PyroGlu-Ile-Arg	Peptides	Tripeptide	2	CNP0346677	RP_pos	399.23352, 158.09158, 116.07053, 197.12631, 115.08612, 60.05509, 70.06405, 175.11919, 382.20389, 129.06729, 357.20923, 86.0953, 252.16747, 301.52695, 112.08569, 131.11566, 116.03341, 126.05428, 312.20987, 230.15535, 399.5303, 130.0831, 298.18134, 84.04463, 386.19925, 87.0995, 338.09354, 229.1537, 253.16016, 157.10765, 176.10521, 212.09427, 41.41026, 84.0796, 271.17725, 158.14117, 399.31931, 288.1…	41.41026:28 60.05509:234 70.06405:230 84.04463:57 84.0796:23 86.0953:178 87.0995:53 112.08569:140 115.08612:237 116.03341:124 116.07053:430 126.05428:105 129.06729:185 130.0831:65 131.11566:130 157.10765:33 158.09158:1243 158.14117:14 175.11919:221 176.10521:31 197.12631:239 212.09427:29 229.1537:48 230.15535:89 252.16747:169 252.21605:5 253.16016:43 271.17725:17 288.1958:12 298.18134:62 301.5269…
6.72	375.235	375.235	[M+H]+	Thr-Val-Arg	Peptides	Tripeptide	2	METLIN ID: 22008	hilic_pos	375.23627, 175.11932, 173.12904, 201.12341, 331.2084, 116.07085, 72.08073, 158.09286, 129.10298, 257.16083, 115.08627, 70.06528, 60.05556, 101.07133, 296.17285, 74.06046, 130.09744, 358.20886, 274.18704, 112.08714, 128.10629, 157.10706, 340.1951, 312.2027, 314.17981, 142.09718, 155.11971, 157.09543, 147.11285, 113.07178, 58.06455, 110.09603, 193.13669, 357.22406, 375.31717, 56.05001, 333.21417, 2…	30.12347:23 43.05563:121 43.06994:7 44.0491:58 55.05287:6 55.60068:34 56.05001:322 56.2763:8 58.06455:378 58.08704:8 60.05556:1398 60.08871:13 68.04773:145 68.08403:6 69.06844:175 70.06528:1603 70.09047:19 70.11691:12 70.38475:22 70.6552:17 71.07236:87 72.08073:2087 72.11709:25 72.13222:11 72.25067:66 72.48405:8 74.06046:1214 74.09556:23 75.09199:107 75.11852:20 84.04515:119 86.09608:271 94.373:1…
4.66	288.118	288.118	[M-H]-	tripeptide with formula C11H19N3O6 (1)	Peptides	Tripeptide	3		hilic_neg	258.10834, 288.11621, 101.07239, 226.11871, 105.01886, 159.02954, 172.10666, 156.0276, 88.04143, 125.10181, 214.11955, 25.65893, 26.72325, 216.92256, 170.6142, 99.49876, 212.98225, 217.22813, 90.09552, 41.05273, 53.14084, 233.24451, 141.15511, 252.32216, 58.87213, 275.25168, 61.57662, 195.55232, 53.00661, 121.73963, 191.758, 173.55063, 42.30537, 105.45544, 169.62238, 240.20851, 20.16894, 20.68429…	20.16894:12 20.68429:12 25.65893:54 26.72325:47 37.55209:10 40.33528:10 41.05273:29 42.30537:16 53.00661:20 53.14084:29 58.87213:22 61.57662:21 66.61449:8 88.04143:87 90.09552:30 99.49876:33 101.07239:180 102.74773:9 105.01886:132 105.45544:15 121.73963:20 125.10181:80 141.15511:28 156.0276:95 159.02954:120 169.62238:14 170.6142:35 172.10666:98 173.55063:19 191.758:20 195.55232:21 212.98225:33 21…
4.33	288.119	288.119	[M-H]-	tripeptide with formula C11H19N3O6 (2)	Peptides	Tripeptide	3		hilic_neg	105.01989, 88.03995, 172.10919, 110.02422, 258.10681, 58.02942, 59.01413, 169.05994, 101.0723, 83.80479, 184.10808, 105.56163, 244.11995, 47.01294, 227.55238, 146.10526, 88.39698, 105.06467, 83.58545, 109.33832, 181.79507, 56.99645, 105.23638, 57.84868, 129.06598, 52.32697, 105.4285, 26.88301, 48.9968, 44.99756, 126.16823, 107.18064, 214.80376, 268.3205, 41.11751, 255.19987, 54.85025, 105.3216, 7…	26.81629:13 26.88301:27 29.00378:16 41.11751:19 43.43696:14 44.99756:24 45.62141:6 45.95494:6 47.01294:91 48.9968:27 52.32697:30 54.85025:18 56.99645:35 57.84868:31 58.02942:353 58.06544:6 59.01413:283 67.54057:12 70.17317:9 74.30305:12 75.00967:17 75.20827:15 83.58545:44 83.80479:153 88.03995:676 88.06925:13 88.39698:57 88.48185:11 101.0723:224 105.01989:3213 105.06467:49 105.07951:14 105.22068:…
7.3	347.121	347.121	[M-H]-	Tripeptide with formula C12H20N4O8	Peptides	Tripeptide	3		hilic_neg	268.06006, 206.05545, 74.02314, 110.02336, 113.03694, 224.06805, 154.01407, 109.04112, 312.08481, 250.08047, 181.06122, 155.0479, 52.39678, 116.07049, 329.1019, 98.02329, 171.03758, 118.04922, 180.0771, 211.03123, 123.0528, 224.92813, 74.51865, 223.12508, 267.95612, 21.73202, 105.79215, 153.06575, 167.94885, 172.56413, 81.91788, 21.43368, 312.94125, 234.53523, 20.47717, 36.79658, 185.06218, 299.5…	20.47717:33 21.43368:38 21.62696:9 21.73202:47 22.53378:19 32.73157:16 34.76202:15 35.20769:12 36.76328:29 36.79658:33 37.31005:5 37.75361:18 39.89988:14 46.48963:22 52.39678:124 74.02314:354 74.04577:16 74.06035:8 74.51865:78 81.91788:39 88.99825:26 98.02329:101 99.34695:17 105.64574:16 105.79215:45 107.79367:10 109.04112:255 110.02336:314 113.03694:294 113.08261:9 113.35997:21 116.07049:122 117…
1.79	438.239	438.239	[M+H]+	Tyr-Gln-Lys	Peptides	Tripeptide	2	ChemSpider ID 16575469	hilic_pos	438.23938, 292.20032, 204.1017, 147.04198, 274.19009, 421.20877, 293.20145, 275.17361, 396.23242, 155.11246, 420.22269, 221.12759, 244.12425, 161.09142, 275.18964, 438.59891, 420.14862, 420.117, 367.17636, 341.17175, 274.6709, 292.45834, 427.95206, 204.20605, 425.7377, 145.80731, 259.16995, 292.99887, 72.07833, 204.16295, 274.59238, 438.36023, 147.09358, 292.27396, 420.2879, 204.32509,	72.07833:16 145.80731:17 147.04198:354 147.09358:9 155.11246:113 161.09142:65 204.1017:867 204.16295:14 204.20605:20 204.32509:5 221.12759:75 244.12425:69 259.16995:17 274.19009:251 274.59238:12 274.6709:24 275.17361:129 275.18964:51 292.20032:1582 292.27396:9 292.45834:24 292.99887:17 293.20145:213 341.17175:27 367.17636:28 396.23242:119 420.117:31 420.14862:32 420.22269:78 420.2879:8 421.20877:…
2.81	503.282	503.282	[M+H]+	Peptide with formula C21H38N6O8 containing Leu (m/z= 86.0961)	Peptides	-	3		RP_pos	86.09589, 230.1122, 301.14752, 101.06982, 369.21088, 274.17413, 485.2742, 44.04846, 353.68317, 213.0845, 84.08093, 195.0746, 104.05119, 368.22876, 212.1033, 116.05458, 230.15532, 257.12439, 289.04312, 258.10495, 503.24158, 70.05254, 201.1232, 185.1279, 415.17484, 156.07643, 327.11981, 414.22656, 120.0781, 398.21121, 298.14038, 203.14203, 244.08719, 317.85724, 344.14401, 440.24005, 503.2789, 397.2…	44.04846:215 44.06428:6 70.05254:86 84.08093:156 86.09589:1484 86.12402:18 86.79465:5 101.06982:289 104.05119:126 116.05458:111 120.0781:74 120.09705:19 145.09499:36 156.07643:80 185.1279:81 194.08606:37 195.0746:150 201.1232:85 202.11359:19 203.06253:34 203.14203:65 212.1033:112 213.0845:162 230.1122:497 230.15532:110 232.2449:20 237.13255:56 244.08719:65 257.12439:105 258.10495:90 265.0123:5 26…
3.9	486.292	486.292	[M+H]+	Peptide with formula C22H39N5O7	Peptides	-	3		RP_pos	70.06515, 215.13826, 157.097, 86.09686, 157.13242, 185.09081, 179.0127, 60.04512, 191.56154, 167.07954, 376.1907, 138.08827, 185.12529, 185.92297, 213.08423, 150.09062, 139.08734, 159.07407, 348.89624, 211.98105, 80.0494, 153.06477, 72.07915, 336.06958, 156.08543, 106.79163, 70.33497, 170.09627, 167.11502, 169.13722, 70.09954, 98.03043, 310.16962, 224.13881, 70.62074, 143.03958, 221.13799, 85.605…	60.04512:170 70.06515:3049 70.09954:25 70.15739:8 70.33497:30 70.42538:8 70.62074:15 71.82554:10 72.07915:65 80.0494:71 85.60589:11 86.09686:349 98.03043:22 106.79163:38 138.08827:140 139.08734:91 143.03958:12 150.09062:93 153.06477:67 156.08543:59 157.097:836 157.13242:310 159.07407:84 167.07954:165 167.11502:29 169.13722:27 170.09627:30 179.0127:214 185.09081:221 185.12529:126 185.92297:115 191…
6.22	332.147	332.147	[M-H]-	Peptide with formula C13H23N3O7	Peptides	-	3		hilic_neg	314.13867, 297.11002, 332.1499, 227.10608, 145.05901, 35.54409, 184.02705, 172.1098, 104.03317, 227.06943, 222.13507, 235.10629, 267.09839, 154.08807, 139.0899, 114.01904, 217.11208, 270.14511, 253.11154, 310.55209, 38.39084, 253.08571, 113.03474, 197.34383, 30.7352, 26.32975, 308.987, 114.0634, 140.10982, 314.59625, 146.68098, 275.26175, 91.14994, 94.06588, 196.5352, 47.6744, 160.82513, 254.0070…	26.32975:36 30.7352:42 35.54409:251 35.56186:5 38.39084:53 47.6744:19 56.43969:7 82.85082:14 91.14994:26 94.06588:23 100.28278:14 104.03317:186 112.95023:5 113.03474:50 114.01904:94 114.0634:35 126.00871:7 139.0899:104 140.10982:31 145.05901:256 146.68098:28 154.08807:107 160.77202:14 160.82513:19 172.1098:187 184.02705:236 184.08665:6 196.5352:21 197.34383:44 210.88463:10 216.21176:7 217.11208:8…
2.67	355.068	355.068	[M-H]-	Phenolic glycoside with formula C15H16O10	Xenobiotics	-	3		RP_neg	85.02834, 145.06038, 181.05719, 209.02838, 41.00248, 83.00897, 72.99263, 128.03404, 169.05702, 167.08022, 191.02, 111.00912, 115.00207, 62.46137, 75.00529, 24.33295, 38.70916, 98.50217, 130.01445, 327.4024, 114.0546, 22.29042, 96.00699, 193.99573, 336.11444, 127.04929, 352.10892, 134.02464, 71.67764, 145.08574, 281.13635, 157.98515, 46.9575, 218.72688, 100.7944, 201.15298, 186.66527, 85.4381, 224…	21.73346:7 22.29042:49 24.33295:65 24.89602:11 28.86375:8 30.88738:16 32.41472:17 35.75717:6 38.2076:17 38.70916:61 39.00125:12 40.59312:10 41.00248:172 41.6616:7 45.76384:13 46.9575:36 62.46137:70 62.88456:23 67.50262:19 70.02702:10 71.67764:40 72.99263:153 75.00529:69 83.00897:166 85.02834:1380 85.06313:19 85.07307:9 85.15563:9 85.2014:17 85.4381:32 87.67947:29 95.58887:21 95.98801:7 96.00699:4…
3.88	72.0806	72.0806	[M+H]+	Pyrrolidine	Xenobiotics	-	2	HMDB0031641	hilic_pos	72.08091, 42.03346, 70.0654, 56.04966, 44.04981, 72.06654, 70.6676, 72.28295, 72.20307, 42.32199, 72.4576, 57.05784, 72.2266, 56.08075, 72.1265, 42.05494, 42.43961, 56.07106, 56.65638, 57.13668, 72.51323, 44.07789, 70.10075, 70.70265,	42.03346:1495 42.05494:18 42.32199:30 42.43961:17 44.04981:606 44.07789:7 56.04966:759 56.07106:16 56.08075:21 56.65638:16 57.05784:27 57.13668:13 70.0654:866 70.10075:7 70.6676:36 70.70265:7 72.06654:51 72.08091:7540 72.1265:21 72.20307:33 72.2266:25 72.28295:36 72.4576:28 72.51323:13
2.21	222.043	222.043	[M-H]-	2-(malonylamino)benzoic acid	Xenobiotics	Benzoate Metabolism	2	HMDB0039495	hilic_neg	160.03894, 162.02025, 133.0157, 31.01968, 134.06044, 145.01712, 90.0266, 222.04324, 104.00829, 204.72499, 214.16103, 33.56987, 73.02797, 134.01994, 148.92572, 50.70248, 86.42389, 183.26311, 191.33653, 74.00117, 74.84727, 195.77148, 41.98553, 20.72469, 104.44713, 65.407, 178.04912, 177.92213, 102.53325, 136.48999, 141.24905, 112.47095, 28.77616, 20.22989, 99.41162, 109.26208, 127.2663, 31.03078, 6…	20.22989:20 20.72469:30 25.60958:9 28.77616:22 31.01968:216 31.03078:19 31.04432:10 33.56987:46 34.22546:18 41.98553:31 46.47844:5 50.70248:42 63.21621:19 65.407:27 73.02797:46 74.00117:35 74.84727:35 78.92361:12 85.3174:6 86.42389:38 89.02415:15 90.0266:154 91.08244:8 99.41162:20 101.97866:9 102.31544:17 102.53325:25 104.00829:136 104.44713:29 109.26208:20 112.47095:23 122.38007:18 127.2663:20 1…
1.79	402.113	402.113	[M-H]-	Benzoic acid derivative with formula C19H21N3O5S	Xenobiotics	Benzoate Metabolism	3		RP_neg	112.98478, 258.10959, 68.99525, 288.11432, 127.05066, 112.93484, 58.03005, 169.06377, 367.14169, 133.0587, 59.06953, 253.19093, 307.49713, 100.00313, 337.14706, 154.0083, 270.11734, 98.0181, 101.07211, 203.39816, 358.14331, 206.05325, 384.09259, 172.10606, 322.08548, 130.04762, 269.07474, 43.72543, 229.47824, 353.68454, 96.95757, 211.07376, 313.9534, 45.53141, 251.44086, 258.65213, 195.05072, 338…	27.59614:22 28.65309:11 36.50323:10 43.72543:61 45.53141:37 56.75057:7 58.03005:200 59.06953:145 68.99525:557 69.03101:6 90.44627:11 96.95757:52 98.0181:103 100.00313:139 101.07211:100 104.34288:24 105.17385:8 108.18179:20 108.31908:6 110.62879:10 112.93484:202 112.98478:1571 113.02859:22 113.04397:16 113.0601:10 113.26305:18 113.51333:18 113.76541:29 113.7816:14 117.75304:32 119.12239:21 120.241…
2	108.081	108.081	[M+H]+	Benzylamine	Xenobiotics	Benzoate Metabolism	2	HMDB0033871	RP_pos	91.05386, 65.03815, 93.0568, 108.08026, 53.03742, 39.02209, 92.04792, 52.02575, 41.03913, 51.0215, 91.23275, 91.21627, 65.07372, 92.00076, 65.55014, 65.59618, 91.1925, 93.38187, 91.32899, 93.08666, 93.1409, 108.12379, 91.11, 91.28919, 91.25764, 65.45143, 91.4388, 93.20731, 65.08517,	39.02209:169 41.03913:69 51.0215:51 52.02575:90 53.03742:238 65.03815:2823 65.07372:28 65.08517:5 65.45143:6 65.55014:26 65.59618:25 91.05386:4734 91.11:8 91.1925:17 91.21627:32 91.23275:35 91.25764:7 91.28919:8 91.32899:13 91.4388:6 92.00076:27 92.04792:148 93.0568:1816 93.08666:11 93.1409:11 93.20731:6 93.38187:16 108.08026:1009 108.12379:11
2.04	138.055	138.055	[M+H]+	p-Aminobenzoic acid (4-Aminobenzoic acid, PABA)	Xenobiotics	Benzoate Metabolism	1	HMDB0000875	RP_pos	138.0546, 78.03023, 77.03739, 138.42906, 138.10577, 138.28786, 138.18799, 138.14723, 59.23182, 28.15478,	28.15478:11 59.23182:16 77.03739:69 78.03023:85 138.0546:6981 138.10577:56 138.14723:28 138.18799:35 138.28786:41 138.42906:63
0.96	230.997	230.997	[M-H]-	Sulfooxy-phenyl-acetic acid	Xenobiotics	Benzoate Metabolism	2	HMDB0125163/HMDB0132500	hilic_neg	151.03906, 107.04867, 79.05366, 230.98933, 114.00132, 71.01212, 142.03548, 108.04668, 63.94597, 69.14986, 28.08336, 21.74187, 200.1613, 35.07038, 107.10518, 124.7022, 107.43315, 33.34378, 153.31998, 109.80563, 79.95586, 195.45032, 50.67965, 108.38869, 32.00069, 32.21707, 134.13408, 104.25904, 202.68716, 151.09268, 168.44818, 50.4038, 107.07728, 71.08561, 105.4604, 48.27532, 51.03337, 57.97746, 15…	21.74187:39 28.08336:40 32.00069:19 32.21707:19 33.34378:23 35.07038:26 48.27532:8 50.4038:11 50.67965:20 51.03337:8 57.97746:8 60.56421:5 63.94597:57 69.14986:43 71.01212:87 71.08561:9 79.05366:318 79.95586:21 104.25904:16 105.4604:9 107.04867:710 107.07728:10 107.10518:26 107.43315:24 108.04668:60 108.38869:20 109.80563:22 114.00132:120 124.7022:25 134.13408:19 142.03548:74 151.03906:1682 151.0…
3.34	95.0603	95.0603	[M+H]+	Aminopyridine	Xenobiotics	Chemicals	2	HMDB0033112	hilic_pos	33.61068, 41.0382, 41.06168, 68.04951, 95.06047, 95.10564, 95.46504,	33.61068:11 41.0382:340 41.06168:6 68.04951:635 95.06047:1913 95.10564:11 95.46504:26
1.41	148.133	148.133	[M+H]+	Diethoxypropylamine	Xenobiotics	Chemicals	2	ChemSpider ID 454472	hilic_pos	60.0813, 45.03341, 148.13373, 148.32944, 143.68904,	35.87264:9 55.05284:28 56.74778:11 77.49718:12 83.04991:89 101.05747:128 101.09787:7 102.0612:144 106.3185:9 122.02372:678 122.05796:6 140.03633:655 140.08951:17 140.52153:35 140.61476:28 140.94185:39 141.0351:181 194.09322:171 197.12762:61 222.07925:66 239.33952:21 240.08678:262 240.13089:106 240.54973:12
7.68	185.154	185.154	[M+H]+	Food aditive with formula C11H20O2	Xenobiotics	Chemicals	3		RP_pos	98.96165, 79.05543, 99.96945, 84.94637, 41.03915, 69.06865, 149.13118, 143.91914, 100.26532, 64.68263, 99.42876, 83.04801, 83.44514, 114.76377, 41.75893,	41.03915:89 41.75893:7 64.68263:35 69.06865:82 79.05543:161 83.04801:19 83.44514:16 84.94637:136 98.96165:433 99.42876:26 99.96945:156 100.26532:45 114.76377:11 143.91914:61 149.13118:79
1.65	206.997	206.997	[M-H]-	Naphthalenesulfonic acid	Xenobiotics	Chemicals	2	ChemSpider ID 8113	hilic_neg	206.99702, 79.95639, 87.04175, 125.02616, 71.98209, 80.96345, 96.34621, 143.03055, 80.24668, 206.04469, 84.17754, 171.4671, 70.58408, 158.75511, 44.26958, 63.18612, 21.75326, 80.99614, 28.57794, 27.04533, 99.39129, 27.92976, 67.03413, 90.18826, 58.27476, 96.73772, 199.15257, 140.83009, 40.6116, 44.45222, 25.21795, 29.66706, 89.22498, 143.05501, 40.00995,	21.75326:24 25.21795:8 27.04533:18 27.92976:17 28.57794:19 29.66706:7 40.00995:5 40.6116:11 44.26958:39 44.45222:11 58.27476:16 63.18612:36 67.03413:17 70.58408:41 71.98209:133 79.95639:799 80.24668:83 80.96345:130 80.99614:20 84.17754:50 87.04175:225 89.22498:7 90.18826:17 96.34621:101 96.73772:15 99.39129:18 125.02616:137 140.83009:13 143.03055:92 143.05501:7 158.75511:40 171.4671:49 199.15257:…
0.72	165.019	165.019	[M-H]-	Phthalic acid (1,2-Benzenedicarboxylic acid)	Xenobiotics	Chemicals	2	HMDB0002107	hilic_neg	77.03941, 121.03038, 165.01743, 147.0432, 75.74802, 61.15196, 61.87671, 29.26105, 157.29521, 142.50264, 67.74326, 70.21097, 24.13836, 141.35304, 150.83804, 121.28424, 135.56168, 47.67683, 104.92651, 25.10966, 78.11162, 116.95422, 24.11621, 48.7298, 89.59284, 121.07786, 153.64319, 43.25801, 100.65865, 30.50656, 75.08952, 130.87549, 41.4384, 140.71367, 35.38174, 77.06487, 165.49704, 79.74292, 134.8…	24.11621:22 24.13836:32 25.10966:26 26.75336:6 29.26105:65 30.50656:18 31.13326:11 35.38174:15 41.4384:16 41.61069:6 43.25801:20 47.67683:29 48.7298:22 61.15196:75 61.87671:66 67.74326:38 70.21097:36 72.15505:9 75.08952:17 75.74802:98 77.03941:1612 77.06487:15 78.11162:26 79.74292:13 89.59284:22 100.65865:20 104.92651:27 116.95422:26 121.03038:1193 121.07786:22 121.28424:30 130.87549:17 134.50085…
4.11	366.12	366.12	[M-H]-	Pigment Yellow 194	Xenobiotics	Chemicals	2	ChemSpider ID 152031	RP_neg	186.05319, 366.11197, 204.06502, 142.06851, 102.90372, 101.02458, 71.01395, 87.00713, 89.02397, 245.08675, 141.8726, 101.00916, 158.05865, 238.04376, 42.7755, 246.07916, 75.00554, 322.07977, 59.01337, 173.04411, 365.45886, 112.36327, 124.00468, 248.08775, 138.06596, 237.0582, 206.99393, 64.14365, 134.02968, 130.5755, 283.07709, 333.18744, 232.05214, 220.65634, 24.23031, 113.02153, 144.75627, 105.…	20.06447:20 22.57817:36 24.23031:57 24.23573:10 25.20024:8 27.89443:6 29.26379:17 33.01467:12 34.01874:31 37.49234:30 39.36306:11 42.7755:148 44.99764:29 45.38428:33 51.85259:40 52.3537:34 52.88498:37 57.589:15 58.38818:20 59.01337:113 59.56419:23 60.21145:31 64.14365:69 67.17835:21 70.25105:30 71.01395:254 71.04456:6 73.33286:22 75.00554:122 81.58093:21 85.20412:9 87.00713:252 87.04669:6 89.0239…
5.22	240.087	240.087	[M+H]+	Stresgenin B/Z (isomer 1)	Xenobiotics	Chemicals	2	PubChem CID: 9881218	hilic_pos	140.03465, 122.0234, 240.0882, 101.06013, 83.04899, 94.02939, 169.12885, 195.16299, 192.11485, 140.48888, 140.08569, 140.1926, 147.21658, 150.14745, 94.46988, 94.1292, 170.7635, 122.06742, 20.76542, 171.0632,	20.76542:6 83.04899:256 94.02939:107 94.1292:11 94.46988:13 101.06013:406 122.0234:669 122.06742:8 140.03465:2460 140.08569:20 140.1926:16 140.48888:22 147.21658:16 150.14745:16 169.12885:45 170.7635:11 171.0632:6 192.11485:32 195.16299:39 240.0882:623
4.84	240.087	240.087	[M+H]+	Stresgenin B/Z (isomer 2)	Xenobiotics	Chemicals	2	PubChem CID: 9881218	hilic_pos	122.02372, 140.03633, 240.08678, 141.0351, 194.09322, 102.0612, 101.05747, 240.13089, 83.04991, 222.07925, 197.12762, 140.94185, 140.52153, 55.05284, 140.61476, 239.33952, 140.08951, 77.49718, 240.54973, 56.74778, 35.87264, 106.3185, 101.09787, 122.05796,	35.87264:9 55.05284:28 56.74778:11 77.49718:12 83.04991:89 101.05747:128 101.09787:7 102.0612:144 106.3185:9 122.02372:678 122.05796:6 140.03633:655 140.08951:17 140.52153:35 140.61476:28 140.94185:39 141.0351:181 194.09322:171 197.12762:61 222.07925:66 239.33952:21 240.08678:262 240.13089:106 240.54973:12
2.27	242.113	242.113	[M+H]+	Mefenamic acid	Xenobiotics	Chemicals (drug)	2	HMDB0014922	hilic_pos	242.11478, 224.10315, 152.07977, 241.15411, 110.05795, 129.05078, 242.19234, 224.07741, 157.34303, 114.06485, 242.24429, 224.71797, 29.29005, 242.42273, 242.37764,	29.29005:12 110.05795:66 114.06485:22 129.05078:59 152.07977:227 157.34303:50 224.07741:52 224.10315:280 224.71797:16 241.15411:101 242.11478:2342 242.19234:59 242.24429:17 242.37764:10 242.42273:12
2.62	144.102	144.102	[M+H]+	1-aminocyclohexanecarboxylic acid	Xenobiotics	Chemicals (flavoring agent)	2	ChemSpider ID: 1325	hilic_pos	98.09633, 144.09927, 72.04661, 55.05485, 103.95547, 74.02377, 98.83726, 46.50178, 144.51501, 98.13041, 72.08221, 51.42171, 98.15108,	46.50178:36 51.42171:10 55.05485:139 72.04661:216 72.08221:11 74.02377:119 98.09633:1249 98.13041:15 98.15108:10 98.83726:60 103.95547:136 144.09927:221 144.51501:21
1.94	95.0602	95.0602	[M+H]+	Methylpyrazine	Xenobiotics	Chemicals (flavoring agent)	2	HMDB0033112	hilic_pos	95.06042, 41.03781, 68.04991, 95.10243, 41.06158, 41.14096,	41.03781:367 41.06158:7 41.14096:5 68.04991:336 95.06042:2395 95.10243:15
4.74	306.145	306.145	[M+H]+	Imazamox	Xenobiotics	Chemicals (herbicide)	2	ChemSpider ID 77711	hilic_pos	156.07672, 151.07585, 110.07138, 152.06929, 306.1409, 129.09958, 91.05184, 306.08768, 156.63919, 205.09229, 156.4384, 193.00388, 156.1301, 155.62704, 95.13307, 232.35655, 151.20439, 182.24429, 156.25719, 44.78311, 156.15173, 157.03897, 60.0745, 156.73843, 37.35852,	37.35852:5 44.78311:8 60.0745:6 91.05184:103 95.13307:17 110.07138:158 129.09958:105 151.07585:983 151.20439:13 152.06929:151 155.62704:20 156.07672:2070 156.1301:21 156.15173:8 156.25719:9 156.4384:40 156.63919:75 156.73843:6 157.03897:8 182.24429:11 193.00388:32 205.09229:52 232.35655:14 306.08768:100 306.1409:115
6.36	239.078	239.078	[M-H]-	Dinoseb	Xenobiotics	Chemicals (pesticide)	2	HMDB0032559	hilic_neg	146.94646, 221.06738, 65.67719, 101.02481, 84.63322, 170.76843, 217.64938, 113.02464, 213.03311, 112.10593, 21.48221, 28.46816, 178.38583, 180.70203, 96.35615, 98.88341, 207.71074, 228.76636, 46.53371, 188.02016, 205.37195, 216.5746, 162.17805, 109.05783, 239.49518, 123.21227, 50.59846, 72.62258, 54.82461, 52.14914, 86.1555, 24.40059, 198.78972, 215.09502, 28.67238, 37.88623, 110.84628, 33.24319,…	21.48221:53 21.976:6 22.87506:11 22.96704:13 24.40059:28 28.17365:23 28.46816:53 28.67238:27 30.04717:15 30.81886:10 31.86379:16 32.24162:15 33.24319:26 35.61922:12 36.08895:8 37.88623:27 45.06829:10 45.11956:5 45.94287:19 46.53371:43 46.67944:16 47.51694:12 47.76356:12 48.07511:13 50.59846:35 52.14914:31 52.58392:13 54.82461:32 59.23832:15 60.90206:11 65.67719:152 70.36571:24 72.62258:34 73.4562…
0.85	234.149	234.149	[M+H]+	Metolachlor morpholinone	Xenobiotics	Chemicals (pesticide)	2	ChemSpider ID 156619	hilic_pos	234.14731, 216.13707, 176.10684, 192.1377, 162.09244, 190.11877, 201.11292, 192.10294, 206.14995, 148.07356, 234.0945, 120.08235, 234.31966, 93.27824, 216.43721, 192.53168, 131.06747, 234.20903, 129.26253, 234.34106, 234.22942,	30.03239:189 41.03694:353 41.06552:9 41.09147:11 41.13679:12 44.47029:11 61.49853:15 69.06822:419 86.09616:2750 86.17568:20 86.21748:16 86.24329:13 86.31586:35 86.38851:7 86.43512:26 86.54355:23
1.17	188.002	188.002	[M-H]-	2‐aminophenol sulphate	Xenobiotics	Phytochemicals	2	HMDB0061116	RP_neg	108.04475, 79.95782, 107.03905, 41.99804, 161.29456, 102.05878, 48.13522, 81.03407, 25.27389, 52.77203, 75.0582, 65.03879, 31.00737, 120.43241, 27.9057, 36.97572, 80.45668, 153.991, 103.81874, 108.53958, 147.64755, 131.00089, 22.51103, 31.2184, 79.85107, 45.97727, 133.66342, 133.35861, 175.81049, 27.22226, 29.60026, 83.28669, 108.58228, 81.92428, 111.66498, 148.97066, 103.58574, 154.02902, 80.618…	22.51103:35 25.27389:66 25.92696:7 26.00467:5 27.22226:30 27.4382:24 27.9057:46 27.99633:8 28.77223:13 29.60026:30 31.00737:55 31.2184:35 33.52073:16 33.62934:23 34.03314:9 35.31876:21 35.45504:6 36.97572:43 38.12423:6 41.99804:236 45.48512:7 45.97727:33 48.13522:92 49.08285:20 49.62303:24 52.16322:11 52.34764:15 52.77203:66 55.00555:16 58.12565:16 63.1696:12 64.49982:21 65.03879:57 65.88435:19 7…
0.78	458.137	458.137	[M-H]-	Hydroxyphenylamino-deoxy-gentiobioside-carbamate	Xenobiotics	Phytochemicals	2	HMDB0037551	hilic_neg	82.95435, 84.95124, 332.75763, 189.00261, 239.55417, 385.49557, 248.79549, 228.46408, 399.35654, 458.2562, 76.95055, 360.74448, 124.30811, 83.14841, 293.91678, 22.16647, 96.48569, 61.00679, 198.76082, 48.90727, 83.22696, 93.57535, 399.57852, 30.88425, 192.59923, 221.24782, 180.51115, 409.78009, 145.85434, 169.2119, 245.22693, 188.55963, 457.2674, 23.26691, 67.44981, 80.47355, 72.97797, 137.08704,…	22.16647:42 23.26691:29 30.88425:34 41.10563:17 41.25884:17 45.28974:26 48.90727:39 50.05484:17 50.47067:6 53.85214:16 60.27916:12 61.00679:41 67.44981:28 72.97797:27 76.95055:57 80.47355:28 82.95435:1933 82.99356:10 83.14841:49 83.22696:38 83.48743:22 84.95124:177 92.73444:9 93.57535:37 93.97198:14 95.46113:12 95.8759:11 96.48569:42 100.28595:14 104.98757:13 105.24025:5 105.88816:20 115.45068:11…
3.91	415.162	415.162	[M-H]-	Phenylethyl-xylopyranosy-glucopyranoside	Xenobiotics	Phytochemicals	2	PubChem CID: 131129	hilic_neg	415.16019, 38.2545, 414.08325, 371.21448, 414.1246, 100.00151, 415.23672, 78.78903, 33.88588, 61.98869, 415.10028, 183.98718, 54.58813, 235.95006, 296.47995, 38.22762, 20.80864, 346.41864, 52.09365, 175.0262, 71.90128, 299.09723, 40.59872, 89.02476, 181.92603, 345.15176, 125.72023, 324.15341, 103.92279, 358.49677, 43.25459, 152.49249, 258.83618, 137.30916, 165.58299, 320.83896, 255.11919, 282.123…	20.80864:36 21.51279:13 29.21671:14 30.67413:13 33.88588:65 38.22762:37 38.2545:191 39.11044:11 40.59872:28 43.25459:22 52.09365:34 54.58813:44 61.98869:54 64.30491:12 69.47715:5 71.90128:32 74.10271:18 78.78903:72 89.02476:28 97.96746:12 100.00151:82 100.03732:5 100.49529:14 103.92279:23 125.72023:26 127.00388:16 137.30916:20 141.29279:14 152.49249:22 162.0367:9 165.58299:20 175.0262:34 175.4735…
1.97	188.986	188.986	[M-H]-	Pyrocatechol sulfate	Xenobiotics	Phytochemicals	2	HMDB0059724	RP_neg	109.02916, 108.02184, 53.03996, 81.03494, 91.01822, 79.95905, 57.27972, 65.00313, 83.5144, 121.99928, 108.4464, 31.25909, 29.1928, 20.62682, 63.02296, 132.45053, 21.9349, 147.5762, 106.59628, 108.47012, 66.31323, 38.00014, 68.01192, 98.41654, 181.63475, 69.81836, 35.85313, 109.81696, 114.14001, 168.16373, 20.61362, 24.4498, 21.87804, 169.1194, 26.84066, 161.44875, 108.62611, 127.97879, 159.66524,…	20.61362:27 20.62682:47 20.80693:16 21.87804:25 21.9349:39 24.4498:27 26.84066:23 27.84709:6 29.1928:48 31.25909:52 35.28063:6 35.85313:29 38.00014:34 38.15222:15 41.28868:19 44.28069:18 53.03996:469 53.05994:8 55.87608:12 57.27972:118 63.02296:41 65.00313:93 66.11765:9 66.31323:35 68.01192:34 69.81836:33 79.95905:280 79.99683:12 80.31639:13 81.03494:397 83.5144:87 83.91182:16 91.01822:328 93.520…
5.73	191.055	191.055	[M-H]-	Quinic acid	Xenobiotics	Phytochemicals	1	HMDB0033202	hilic_neg	85.0289, 191.05701, 87.00843, 59.013, 93.03474, 57.03351, 71.01254, 111.01019, 127.03745, 44.99746, 78.95901, 31.01722, 153.01842, 97.02672, 99.0442, 83.01173, 55.01908, 43.018, 109.02807, 173.04515, 39.02247, 41.00178, 96.02187, 171.02782, 40.26725, 137.02301, 81.03399, 69.0325, 67.01643, 85.06709, 103.33102, 162.8156, 89.02428, 130.82248, 63.11096, 82.34517, 111.40816, 41.76721, 191.40097, 59.0…	29.22064:21 31.01722:287 38.97977:5 39.02247:140 40.26725:70 41.00178:116 41.03762:12 41.76721:31 43.018:186 43.98945:14 44.99746:397 45.09501:9 55.01908:188 57.03351:492 59.013:1071 59.03679:29 59.04506:26 63.11096:40 67.01643:55 69.0325:57 70.89866:21 71.01254:470 78.95901:314 81.03399:58 82.34517:38 83.01173:237 83.80083:8 85.0289:2753 85.06709:46 85.70859:16 87.00843:1253 87.04739:7 89.02428:…
4	399.156	399.156	[M-H]-	Safynol/Artemidin	Xenobiotics	Phytochemicals	2	HMDB0036460/HMDB0030646	hilic_neg	399.16864, 399.11694, 238.13127, 34.96873, 36.96537, 398.16315, 398.10953, 223.05931, 79.39882, 398.05927, 112.98663, 32.3305, 354.0867, 180.06076, 361.11758, 193.03505, 335.17654, 318.35544, 29.28648, 190.63426, 299.86694, 116.01355, 143.09573, 318.05206, 396.70935, 74.62027, 267.09595, 244.05884, 96.66557, 265.28406, 287.10648, 54.83108, 187.47334, 285.76022, 166.89772, 232.71391, 258.50107, 30…	21.78098:17 24.63533:33 24.95221:11 29.28648:58 29.58215:16 32.3305:104 32.46997:19 32.82698:9 33.48958:7 34.96873:152 36.96537:142 38.87313:18 41.65298:18 43.20482:21 52.18847:9 54.83108:43 58.01254:12 72.93008:36 74.62027:50 78.8559:19 79.06526:32 79.39882:119 82.4653:28 85.69067:21 90.64624:17 91.48098:15 96.66557:47 103.18755:20 108.64571:22 111.92416:33 112.98663:114 113.47061:12 116.01355:5…
0.71	242.998	242.998	[M-H]-	sulfooxy-phenyl-prop-enoic acid	Xenobiotics	Phytochemicals	2	HMDB0124975/HMDB0127985	hilic_neg	163.03903, 242.99715, 158.10757, 34.45596, 118.31637, 168.35515, 103.24509, 33.28468, 146.49651, 194.0471, 29.17451, 20.91276, 90.05663, 149.54761, 75.62608, 131.94685, 80.42697, 96.91891, 112.90152, 201.90623, 51.39505, 134.84993,	20.91276:21 29.17451:26 33.28468:31 34.45596:66 51.39505:7 75.62608:12 80.42697:11 90.05663:21 96.91891:11 103.24509:37 112.90152:11 118.31637:62 131.94685:12 134.84993:7 146.49651:31 149.54761:15 158.10757:70 163.03903:419 168.35515:43 194.0471:28 201.90623:8 242.99715:72
4.66	614.208	614.208	[M-H]-	Protoberberine alkaloid with formula C34H33NO10	Xenobiotics	Phytochemicals (Alkaloid)	3		hilic_neg	614.20587, 117.9551, 75.66234, 186.07056, 614.117, 497.49747, 175.24785, 613.08893, 560.14874, 36.63488, 138.91289, 250.45593, 85.59657, 142.01183, 24.3095, 614.62494, 358.56274, 225.62749, 190.69539, 75.5609, 585.20294, 101.10268, 614.38641, 93.55135, 414.49493, 203.32727, 40.12724, 614.43066, 324.44778, 21.03401, 100.65131, 265.15137, 54.48308, 86.02101, 72.84716, 131.75346, 551.70819, 554.2222…	21.03401:23 24.3095:36 25.19787:6 28.98328:15 30.09877:9 31.10243:12 34.99807:12 36.63488:43 40.12724:25 53.87226:15 54.48308:19 59.38767:8 71.75102:17 72.84716:18 75.5609:31 75.66234:95 85.59657:37 86.02101:19 93.55135:27 100.65131:21 101.10268:30 117.9551:96 129.59492:14 131.75346:18 138.91289:42 142.01183:37 144.83252:5 147.83047:13 161.36629:8 175.24785:54 186.07056:90 190.69539:32 203.32727:…
4.04	429.083	429.083	[M-H]-	5-Deoxygalangin glucuronide	Xenobiotics	Phytochemicals (Flavonoid)	2	METLIN ID for the aglycone: 44411	RP_neg	253.0511, 44.99929, 191.10736, 71.01369, 99.00731, 75.00687, 59.01323, 224.04755, 208.05396, 85.02909, 87.00932, 171.14856, 102.05915, 77.1534, 256.6124, 104.37214, 31.11148, 137.35327, 253.55775, 225.84955, 78.88639, 113.26219, 370.87057, 254.49533, 253.43552, 24.94321, 272.81824, 55.0188, 174.34642, 384.47607, 198.7345, 214.7027, 224.07895, 197.56183, 224.46883, 277.40103, 158.55589, 242.2124, …	24.94321:24 31.11148:39 44.99929:240 54.91577:8 55.0188:22 59.01323:164 71.01369:223 75.00687:169 77.1534:60 78.88639:30 85.02909:128 87.00932:113 88.19212:9 99.00731:201 99.03748:7 102.05915:70 104.37214:43 113.26219:30 132.44342:8 137.35327:38 145.83466:9 148.98405:10 158.55589:12 171.14856:87 174.34642:22 191.10736:227 197.56183:14 198.7345:20 208.05396:136 214.7027:17 224.04755:163 224.07895:…
5.57	269.046	269.046	[M-H]-	Apigenin	Xenobiotics	Phytochemicals (Flavonoid)	2	HMDB0002124	RP_neg	269.04724, 185.05692, 241.04161, 213.05966, 198.57303, 269.1485, 30.18175, 197.31688, 40.24061, 224.04669, 212.73666, 45.51295, 141.66931, 240.4263, 225.05614, 91.3471, 268.92712, 167.92497, 269.51871, 224.89424, 260.047, 269.43326, 41.07244, 206.14116, 90.39473, 161.20596, 114.48966, 213.39534, 267.8233, 110.84834, 254.76225, 267.77213, 50.02683, 185.12175,	30.18175:37 40.24061:29 41.07244:16 45.51295:24 50.02683:7 90.39473:14 91.3471:19 110.84834:10 114.48966:12 141.66931:24 161.20596:14 167.92497:18 185.05692:160 185.12175:5 197.31688:32 198.57303:57 206.14116:16 212.73666:27 213.05966:58 213.39534:12 224.04669:28 224.89424:17 225.05614:21 240.4263:22 241.04161:146 254.76225:8 260.047:17 267.77213:8 267.8233:11 268.92712:19 269.04724:3913 269.1485…
4.2	565.155	565.155	[M+H]+	Apigenin C-pentose- C hexose (isomer 1)	Xenobiotics	Phytochemicals (Flavonoid)	3		RP_pos	511.1214, 409.0914, 529.13281, 499.12231, 547.14697, 427.09799, 433.09058, 493.1091, 391.08273, 481.11746, 379.08115, 457.10764, 469.11111, 451.09744, 565.14362, 548.1463, 392.08621, 512.12079, 564.30432, 421.09256, 439.10037, 333.07303, 349.07227, 410.09714, 428.10526, 212.10762, 415.09793, 422.09045, 85.08584, 547.25592, 326.07458, 393.22546, 70.0651, 523.15753, 143.11929, 529.49805, 397.08548,…	60.10701:14 70.0651:51 85.08584:60 143.11929:50 207.06691:39 212.10762:66 217.08176:29 293.9386:21 326.07458:57 333.07303:111 337.08292:33 349.07227:106 353.67886:16 361.07254:35 379.08115:298 380.08331:35 390.05957:26 390.49988:12 391.08273:320 392.08621:143 393.22546:54 397.08548:43 398.10974:32 409.0914:611 409.14841:28 409.64749:17 410.09714:99 415.09793:64 421.09256:135 422.09045:64 427.0979…
4.45	565.155	565.155	[M+H]+	Apigenin C-pentose- C hexose (isomer 2)	Xenobiotics	Phytochemicals (Flavonoid)	3		RP_pos	427.10248, 379.08194, 529.13214, 511.12195, 499.12268, 469.11188, 547.13788, 409.0936, 565.15503, 493.10992, 433.09506, 481.10776, 463.10266, 397.0914, 451.09515, 349.07217, 391.08182, 337.07053, 84.08057, 445.11365, 325.0686, 457.1098, 428.10681, 481.03375, 147.0737, 512.12708, 410.09454, 367.07639, 530.13074, 558.89337, 70.06483, 368.59097, 86.09593, 475.12265, 380.07678, 329.0986, 306.18439, 3…	70.06483:107 84.08057:164 86.09593:102 147.0737:136 200.24248:9 217.08138:44 223.15878:86 225.08632:43 226.11555:80 243.02983:50 252.13763:54 306.18439:95 307.07303:27 325.0686:152 329.0986:97 337.07053:191 340.8114:19 349.07217:219 351.08209:11 354.17026:95 355.08002:78 361.06561:62 363.08795:51 367.07639:115 367.66931:27 368.09192:21 368.59097:107 373.07053:67 379.08194:661 379.18698:6 380.0767…
5.96	255.065	255.065	[M+H]+	Daidzein	Xenobiotics	Phytochemicals (Flavonoid)	2	HMDB0003312	RP_pos	255.06483, 199.07549, 227.07057, 137.02313, 181.06372, 91.05447, 105.0323, 200.05116, 149.02148, 237.05487, 157.06766, 129.07085, 171.07686, 119.04888, 131.08363, 133.02724, 209.05608, 255.13164, 137.3484, 145.25609, 81.03393, 255.26555, 255.54524, 153.20128, 255.15962, 181.26872, 199.11752,	81.03393:25 91.05447:133 105.0323:125 119.04888:80 129.07085:86 131.08363:78 133.02724:49 137.02313:374 137.3484:34 145.25609:29 149.02148:106 153.20128:8 157.06766:99 171.07686:84 181.06372:199 181.26872:7 199.07549:943 199.11752:7 200.05116:121 209.05608:40 227.07057:744 237.05487:106 255.06483:4346 255.13164:36 255.15962:8 255.26555:22 255.54524:14
4.64	333.008	333.008	[M-H]-	Daidzein sulfate	Xenobiotics	Phytochemicals (Flavonoid)	2	PubChem CID: 12114463/12114465	RP_neg	253.05101, 169.06552, 86.04403, 58.73837, 225.05327, 196.83453, 251.14395, 253.67781, 235.85358, 121.03115, 76.84881, 47.03098, 20.02269, 326.12314, 105.56629, 140.20169, 286.12717, 196.09961, 93.96691, 198.82018, 296.8653, 25.96195, 184.4091, 209.05988, 259.92923, 75.89322, 325.13254, 63.97372, 226.89209, 33.89132, 122.90517, 167.80325, 121.70367, 319.67911, 209.0416, 149.99323, 177.87825, 189.0…	20.02269:64 21.5526:13 23.63879:19 25.96195:43 26.84483:21 29.33705:23 31.255:12 33.89132:38 36.19066:6 36.68451:20 37.88857:23 41.39089:21 44.27796:24 44.30337:16 47.03098:65 50.54858:5 53.65379:16 54.85287:12 58.05921:17 58.73837:150 63.97372:39 66.00803:32 75.89322:41 76.84881:78 80.29145:5 80.8242:14 83.06217:16 83.37577:10 83.45705:17 86.04403:182 87.00125:15 89.02318:22 91.45354:22 92.75271…
5.76	433.114	433.114	[M-H]-	Flavonoid with formula C21H22O10	Xenobiotics	Phytochemicals (Flavonoid)	3		RP_neg	257.08398, 113.02442, 85.03143, 175.02496, 124.0046, 166.92413, 102.38186, 44.99758, 129.01999, 89.02405, 143.04535, 71.01378, 75.01, 137.85739, 53.37248, 95.01332, 313.49789, 50.26833, 34.80498, 38.17784, 164.87563, 234.01648, 418.75345, 353.09152, 239.07179, 137.35802, 49.90176, 87.32023, 173.63562, 172.508, 323.70706, 207.04898, 296.90152, 81.1212, 313.1138, 187.15446, 401.64938, 85.27479, 289…	22.09443:8 22.2579:6 24.19132:18 28.92813:15 31.1683:5 32.65615:14 34.74055:6 34.78445:29 34.80498:61 38.17784:60 43.37309:17 44.99758:147 48.47081:23 49.90176:51 50.26833:63 52.7043:17 52.83472:12 53.37248:79 58.71986:9 63.84637:14 66.06755:10 66.78045:20 67.76621:15 71.01378:100 71.77197:28 72.96788:22 73.72593:22 74.9828:30 75.01:90 77.35187:5 78.60754:13 81.1212:42 82.85611:13 85.03143:365 85…
4.25	361.094	361.094	[M-H]-	Flavonoid with formula C18H18O8 (isomer 1)	Xenobiotics	Phytochemicals (Flavonoid)	3		RP_neg	135.04527, 121.02921, 59.01222, 58.02838, 174.03378, 32.61824, 176.04204, 255.10547, 312.58792, 123.04807, 288.87622, 80.96397, 107.04865, 175.0379, 74.63751, 56.24082, 163.0374, 137.23834, 233.3526, 195.20822, 71.43352, 29.20187, 274.55618, 24.42722, 129.53427, 167.8481, 79.63343, 38.26989, 128.11911, 109.03051, 177.05949, 272.4151, 216.1469, 85.93667, 25.88778, 68.99374, 150.06538, 159.91202, 2…	20.85579:8 22.57664:15 24.42722:35 25.88778:22 29.20187:36 30.60051:11 32.61824:121 38.26989:31 56.24082:57 58.02838:262 58.05129:5 58.06189:10 59.01222:285 59.04178:6 68.99374:21 71.43352:40 74.63751:74 79.63343:33 80.96397:79 85.93667:23 93.47205:20 107.04865:79 109.03051:30 121.02921:301 121.07824:7 121.09543:5 121.2686:11 123.04807:89 127.0484:19 128.11911:31 129.53427:34 135.04527:341 135.10…
4.83	361.094	361.094	[M-H]-	Flavonoid with formula C18H18O8 (isomer 2)	Xenobiotics	Phytochemicals (Flavonoid)	3		RP_neg	361.09515, 317.10229, 255.10114, 257.07724, 207.26997, 299.07782, 361.03568, 299.10858, 165.72795, 301.10312, 301.08691, 229.08847, 148.16235, 106.94667, 289.07077, 57.93227, 90.80071, 142.2195, 120.08154, 240.787, 102.88006, 182.87088, 330.66409, 271.20142, 255.4552, 170.26283, 273.10458, 25.21007, 153.05995, 225.04515, 289.85629, 52.78893, 110.69022, 234.11192, 236.39053, 361.1579, 312.96277, 3…	25.21007:22 37.7625:12 39.33786:5 52.78893:21 57.93227:39 90.80071:38 102.88006:28 106.94667:46 110.69022:21 120.08154:29 129.98972:8 138.75195:8 142.2195:31 148.16235:53 153.05995:22 163.29189:5 165.72795:70 170.26283:23 182.87088:28 184.88559:9 204.59512:13 207.26997:157 215.96272:15 225.04515:22 229.08847:59 234.11192:20 236.39053:20 240.787:29 251.93787:5 255.10114:419 255.4552:26 257.07724:3…
4.22	459.094	459.094	[M-H]-	Flavonoid with formula C15H10O5- glucronide	Xenobiotics	Phytochemicals (Flavonoid)	3		RP_neg	283.06454, 185.0498, 85.02901, 414.22583, 267.11273, 458.24246, 95.01134, 51.02218, 127.04841, 424.22049, 423.17648, 71.01359, 441.22537, 298.14267, 44.99754, 121.66252, 253.24144, 328.15131, 32.68222, 428.24881, 89.75306, 316.40024, 113.01945, 328.11279, 68.12582, 329.84601, 458.08041, 193.24834, 65.20738, 239.21288, 317.43835, 93.87008, 33.25212, 63.08901, 99.00671, 206.82033, 127.30857, 83.877…	21.23334:13 22.71418:25 26.5904:26 26.71942:5 26.7373:10 27.6697:5 28.71074:18 30.68162:15 30.95147:31 31.95744:14 32.68222:66 33.14963:12 33.25212:35 34.51674:8 36.52342:17 42.96572:17 43.27256:21 44.99754:90 51.02218:126 53.34588:23 63.08901:35 65.20738:40 66.29947:7 68.12582:59 68.26398:13 69.28063:17 71.01359:106 71.68712:8 76.16413:26 76.88904:15 79.46429:13 83.87713:32 84.47103:13 85.02901:…
2.87	333.029	333.029	[M-H]-	Flavonoid with formula C15H10O9 (isomer 1)	Xenobiotics	Phytochemicals (Flavonoid)	3		RP_neg	253.07491, 124.00876, 98.02063, 210.07635, 161.02301, 141.06781, 53.01135, 96.01035, 103.05413, 133.02914, 254.84567, 109.01665, 65.00588, 69.78041, 183.11086, 178.02441, 100.22538, 160.08376, 38.58212, 268.90799, 269.07648, 179.04218, 141.18668, 86.84133, 198.17239, 162.02274, 47.15495, 53.75446, 156.15601, 37.82444, 130.17517, 206.90491, 251.38528, 57.99306, 320.79874, 79.08289, 112.12762, 295.…	21.49946:15 23.41864:22 27.83932:10 29.95686:11 34.57153:21 35.49193:15 36.30856:12 37.82444:38 38.58212:64 40.0006:23 40.78315:29 43.35962:10 43.39999:6 43.59687:24 43.76944:19 47.15495:39 49.94084:11 53.01135:151 53.034:6 53.75446:39 57.99306:31 64.1488:29 64.89323:15 65.00588:120 66.77219:10 66.78868:14 69.78041:118 72.63303:26 72.77249:10 72.98629:17 75.7493:13 77.96679:12 79.08289:30 80.0491…
3.27	333.029	333.029	[M-H]-	Flavonoid with formula C15H10O9 (isomer 2)	Xenobiotics	Phytochemicals (Flavonoid)	3		RP_neg	253.07268, 135.04591, 161.02409, 179.03864, 57.30817, 275.01215, 161.62383, 124.00362, 333.03091, 80.46804, 178.02197, 252.68651, 237.72266, 36.40942, 228.11636, 315.07852, 255.21117, 98.19644, 134.4028, 254.28264, 133.02606, 253.68047, 53.7493, 42.57207, 66.40639, 91.04255, 259.31387, 201.71004, 233.55467, 253.20204, 253.57782, 195.96869, 153.29761, 310.23022, 70.15189, 131.12723, 211.0239, 220.…	22.21521:22 30.26569:13 31.26479:21 36.40942:63 38.44544:12 42.05483:10 42.57207:35 46.34814:23 53.7493:36 54.05303:12 57.30817:192 66.40639:35 70.15189:25 73.43008:20 80.46804:97 81.60324:7 91.04255:35 91.09203:15 98.19644:48 103.01059:22 109.06575:20 113.90245:15 117.3963:5 124.00362:115 130.66711:15 131.12723:24 133.02606:46 134.4028:47 134.70337:11 134.97484:18 135.04591:997 135.09584:14 135.…
1.25	595.13	595.13	[M-H]-	Flavonoid with formula C26H28O16	Xenobiotics	Phytochemicals (Flavonoid)	3		RP_neg	337.04446, 257.07962, 86.02396, 337.08783, 472.62753, 385.77075, 122.58614, 50.85377, 110.99043, 309.5033, 340.32156, 590.21698, 593.35889, 85.55967, 280.31549, 27.63833, 98.07857, 341.63562, 119.78138, 113.82079, 67.18647, 594.07324, 94.84716, 337.66922, 186.32295, 382.07614, 205.24507, 560.44543, 256.26031, 111.01913, 340.1358, 33.77821, 53.44459, 441.05203, 287.31491, 464.84109, 484.24588, 133…	25.97793:6 27.63833:40 33.77821:23 48.00798:8 50.85377:54 53.44459:23 64.23685:12 66.45724:14 67.18647:34 85.55967:42 86.02396:256 86.04884:7 93.41589:12 94.84716:33 98.07857:38 110.99043:48 111.01913:24 113.82079:35 119.78138:37 122.58614:67 125.97577:5 133.79578:20 138.42433:12 145.24178:8 160.47076:17 185.38467:5 186.32295:32 205.24507:27 236.39661:14 256.26031:26 257.07962:279 280.31549:41 28…
6.09	267.067	267.067	[M-H]-	Formononetin	Xenobiotics	Phytochemicals (Flavonoid)	2	HMDB0005808	RP_neg	252.04326, 267.06638, 251.02701, 194.12074, 40.20183, 251.59341, 223.07806, 204.63896, 195.05006, 143.90205, 37.26699, 84.22939, 156.45445, 31.61484, 118.79663, 54.68174, 89.17048, 67.89924, 71.92439, 30.03074, 87.69183, 72.79539, 120.48078, 145.78831, 80.96429, 80.60229, 132.6053, 252.89743, 255.84261, 213.01425, 21.39087, 73.34124, 58.93497, 44.15074, 205.3436, 30.40857, 43.90659, 35.18686, 43.…	21.39087:28 30.03074:34 30.40857:24 31.61484:43 34.86189:18 35.18686:23 37.26699:55 37.92678:22 40.20183:104 42.23461:20 43.41797:23 43.90659:24 44.15074:26 45.73732:10 47.36946:12 54.68174:41 58.93497:27 61.59818:21 63.87804:17 65.13377:20 65.56093:9 65.74107:13 67.89924:37 71.92439:35 72.01561:5 72.79539:33 73.34124:28 76.17735:9 80.60229:30 80.96429:31 80.98928:5 84.22939:53 85.591:14 85.63267…
5.67	443.099	443.099	[M-H]-	Formononetin-glucuronide	Xenobiotics	Phytochemicals (Flavonoid)	2	HMDB0041735	RP_neg	267.06573, 113.02573, 221.43475, 85.02847, 59.01365, 287.89288, 313.21906, 394.517, 72.98951, 175.01826, 268.19556, 131.90575, 71.01517, 252.03197, 208.75301, 99.00827, 187.63417, 21.44494, 233.74593, 35.02874, 270.15189, 96.85223, 229.65715, 179.31693, 24.60471, 89.01897, 95.01687, 304.34079, 417.07874, 28.47724, 37.28881, 239.46613, 181.70204, 222.96751, 420.27481, 425.25641, 274.1203, 437.2081…	21.44494:63 21.69237:18 24.60471:45 28.47724:38 35.02874:62 37.28881:31 41.87758:8 51.24512:24 59.01365:241 59.36576:20 71.01517:88 71.3554:15 72.98951:123 73.71739:21 81.26222:16 85.02847:256 85.0701:6 89.01897:43 95.01687:42 96.85223:53 99.00827:72 113.02573:496 113.28815:21 124.3711:11 130.68292:22 131.90575:89 175.01826:97 179.31693:49 181.30249:15 181.70204:29 187.63417:65 198.87711:18 199.6…
5.35	447.092	447.092	[M+H]+	Galangin glucuronide	Xenobiotics	Phytochemicals (Flavonoid)	2	METLIN ID for the aglycone: 45739	RP_pos	271.05957, 447.09222, 272.06308, 171.07625, 447.15622, 44.04897, 229.04626, 86.096, 241.0676, 447.24628, 318.20532, 220.13188, 284.10529, 129.09868, 201.09749, 120.07978, 208.11194, 181.08603, 245.18774, 229.15492, 361.13815, 70.06179, 288.10083, 394.19296, 271.13165, 272.53461, 203.10699, 420.18649, 110.0719, 356.9194, 271.68674, 271.80124, 271.58942, 319.19641, 271.78406, 160.33298, 429.18347, …	44.04897:104 70.06179:65 70.44177:10 85.0269:21 86.096:99 88.44116:15 110.0719:32 120.07978:84 129.09868:85 160.33298:23 169.12355:5 171.07625:131 179.10503:12 181.08603:79 201.09749:85 203.10699:36 208.11194:80 220.13188:90 229.04626:101 229.15492:75 241.0676:96 245.18774:79 271.05957:4383 271.13165:38 271.24176:8 271.5379:11 271.58942:26 271.68674:29 271.78406:24 271.80124:27 271.91577:19 271.9…
5	525.035	525.035	[M-H]-	Galangin glucuronide sulfate	Xenobiotics	Phytochemicals (Flavonoid)	2	METLIN ID for the aglycone: 45739	hilic_neg	525.03601, 230.98288, 524.22119, 323.0957, 445.07834, 75.16008, 525.19647, 524.16699, 314.16309, 525.23553, 108.79542, 349.0033, 488.26642, 86.06989, 513.7984, 459.19696, 269.03833, 427.37869, 159.99988, 234.34969, 151.75693, 240.65163, 91.90749, 506.13245, 451.92581, 304.15158, 42.979, 487.68823, 64.06955, 80.88213, 86.33092, 101.05952, 236.76955, 365.50125, 274.65585, 475.15802, 498.52811, 354.…	20.73275:11 22.68304:8 23.91355:18 24.11498:14 24.909:5 29.35466:20 34.43986:10 41.64013:12 42.1436:30 42.979:46 49.93311:34 54.21198:17 60.32774:15 61.76238:22 64.06955:42 68.67841:13 75.16008:113 80.88213:41 85.30515:34 86.06989:81 86.33092:41 87.32713:30 89.11049:7 91.90749:50 92.46896:15 95.15351:7 95.61842:15 97.60018:14 98.22944:30 101.05952:41 101.31092:22 108.79542:85 113.27569:10 120.015…
4.58	445.078	445.078	[M-H]-	Genistein glucuronide	Xenobiotics	Phytochemicals (Flavonoid)	2	METLIN ID for the aglycone: 3398	RP_neg	269.04507, 113.02485, 85.02976, 59.01582, 43.0188, 57.0326, 99.00868, 117.01797, 32.02044, 129.0188, 157.01358, 115.00092, 341.0603, 130.09776, 103.00404, 175.02362, 268.94055, 109.01779, 91.73036, 270.22302, 165.09357, 269.41107, 95.01473, 127.94778, 269.66708, 158.83485, 437.41098, 75.00732, 29.46693, 270.08881, 270.3627, 273.01166, 41.55195, 170.26312, 71.01485, 267.83203, 269.72385, 270.05457…	20.84464:25 24.85452:13 29.46693:42 32.02044:144 41.28878:26 41.55195:36 43.0188:258 43.04636:12 57.0326:255 59.01582:275 63.105:16 71.01485:31 75.00732:43 75.40113:23 85.02976:759 86.09391:18 91.73036:58 95.01473:52 95.20233:6 99.00868:196 99.02702:9 103.00404:88 109.01779:63 113.02485:1381 113.07048:9 113.11095:16 114.01722:24 115.00092:125 117.01797:173 117.0463:8 125.13949:10 127.94778:52 129…
5.14	349.003	349.003	[M-H]-	Genistein sulfate	Xenobiotics	Phytochemicals (Flavonoid)	2	METLIN ID for the aglycone: 3398 (REF:https://www.sciencedirect.com/science/article/pii/S2095177911000360)	RP_neg	269.04541, 270.06308, 208.35889, 107.01365, 268.04266, 50.62691, 133.02831, 348.09927, 196.05074, 269.1153, 146.93445, 213.68036, 219.18829, 197.07892, 93.55449, 185.11324, 209.92584, 95.54721, 137.34999, 207.32492, 20.75139, 266.45712, 269.66821, 164.9269, 92.0397, 114.50779, 344.51654, 260.625, 42.37088, 158.36789, 337.89362, 152.57831, 165.50198, 269.45148, 269.32047, 109.18166, 87.52843, 189.…	20.75139:42 24.29049:24 27.54027:14 31.54331:21 31.67235:10 33.48729:18 36.65154:22 42.37088:34 46.70377:17 50.62691:104 55.58731:24 59.79709:18 67.79184:16 72.66024:20 74.88992:25 75.06461:11 87.52843:26 92.0397:38 93.55449:52 95.54721:48 107.01365:158 109.18166:27 114.50779:38 118.95918:16 133.02831:99 137.34999:46 143.09502:20 144.84569:24 145.0136:16 146.93445:81 147.09187:13 152.57831:31 158…
6.36	459.094	459.094	[M-H]-	Glycitein glucuronide	Xenobiotics	Phytochemicals (Flavonoid)	2	METLIN ID for the aglycone: 47621 (REF: https://www.ncbi.nlm.nih.gov/pmc/articles/PMC4037236/)	RP_neg	268.03827, 283.05765, 430.18991, 73.02988, 85.46357, 313.36899, 179.01569, 398.20074, 369.18137, 23.28587, 280.59525, 107.0454, 106.25102, 258.96689, 74.06699, 312.48425, 306.43948, 71.0155, 190.35341, 106.01467, 315.92227, 212.85887, 272.33496, 180.67812, 197.91954, 25.09419, 40.67767, 161.55287, 192.76688, 446.14868, 452.90274, 67.51456, 421.82578, 113.0267, 343.91064, 24.31822, 85.03049, 456.5…	20.34721:6 20.54969:10 23.28587:102 24.31822:45 25.09419:55 25.6237:12 25.89872:5 26.95503:15 29.31864:11 29.72803:7 30.40656:30 31.53326:7 31.93832:33 35.98474:23 36.92943:35 40.67767:55 41.4097:23 42.12939:9 42.29628:18 50.64829:34 51.64079:22 56.45236:26 58.98647:34 59.01318:37 65.2943:42 67.51456:49 71.0155:67 73.02988:170 73.05725:7 73.06605:10 74.06699:82 76.43318:18 77.39487:15 78.29227:13…
4.78	363.018	363.018	[M-H]-	Glycitein/Biochanin A sulphate	Xenobiotics	Phytochemicals (Flavonoid)	3	METLIN ID for the aglycone: 47621 (REF: https://www.ncbi.nlm.nih.gov/pmc/articles/PMC4037236/)	RP_neg	268.03836, 240.04318, 196.04611, 267.03091, 184.05441, 239.03625, 315.07767, 283.06082, 117.68269, 328.85425, 211.03838, 173.91968, 37.19938, 21.1617, 308.02917, 150.33754, 267.97064, 95.84711, 68.58471, 40.75798, 23.79819, 199.18806, 297.0322, 284.42651, 34.08947, 131.09094, 273.82028, 31.32867, 243.04895, 212.05025, 119.04514, 338.71304, 124.31726, 242.8188, 102.96455, 111.04175, 260.13455, 268…	20.0659:15 21.1617:58 23.79819:42 24.99214:5 29.02191:8 30.64349:15 31.32867:36 31.39865:19 34.08947:38 34.63313:25 37.19938:68 40.75798:43 43.44258:22 47.96393:9 49.4977:16 50.7411:5 52.94029:11 66.52493:16 68.58471:44 79.29224:18 79.68897:21 95.84711:45 102.96455:28 111.04175:26 117.68269:91 119.04514:33 124.31726:30 124.6077:24 125.80472:18 126.0143:24 127.27526:6 131.09094:38 132.86946:11 133…
6.69	363.019	363.019	[M-H]-	Glycitein/Biochanin A sulphate	Xenobiotics	Phytochemicals (Flavonoid)	3	METLIN ID for the aglycone: 47621 (REF: https://www.ncbi.nlm.nih.gov/pmc/articles/PMC4037236/)	RP_neg	283.06323, 268.04211, 363.01678, 112.98563, 231.9879, 362.16141, 79.96075, 41.2952, 40.32491, 269.49045, 79.97124, 113.2876, 164.92476, 282.8317, 30.83136, 226.87971, 318.18768, 156.14742, 173.74077, 192.54817, 22.41786, 81.56838, 42.54671, 262.87881, 270.86523, 85.92001, 65.71581, 98.09603, 157.18979, 21.22341, 350.66403, 251.50948, 66.40109, 144.81845, 321.20822, 125.23267, 195.88866, 43.56245,…	21.22341:38 21.83542:8 22.41786:47 22.57802:15 24.53525:6 24.96641:32 25.15958:29 25.60755:24 27.95572:20 28.10366:14 28.65842:13 30.16119:16 30.83136:53 31.35271:14 33.08967:8 37.80957:25 38.31922:23 38.69825:16 39.15086:23 40.32491:98 40.88331:15 41.2952:102 42.54671:45 43.56245:34 44.82653:16 45.76022:9 47.47722:10 47.94715:9 48.59841:19 52.86967:9 53.30468:22 55.24557:13 65.1673:34 65.71581:4…
5.71	363.019	363.019	[M-H]-	Glycitein/Biochanin A sulphate	Xenobiotics	Phytochemicals (Flavonoid)	3	METLIN ID for the aglycone: 47621 (REF: https://www.ncbi.nlm.nih.gov/pmc/articles/PMC4037236/)	RP_neg	283.06091, 362.16516, 362.21347, 284.06073, 240.03555, 204.06036, 187.13116, 45.86317, 36.39639, 268.03998, 148.24799, 363.16824, 224.04218, 26.11754, 78.75394, 21.7567, 320.76678, 363.12311, 39.78838, 105.58847, 164.92378, 64.51518, 114.11076, 78.60922, 129.25005, 127.44017, 160.77066, 63.43154, 65.43663, 111.45249, 132.01587, 153.29829, 274.11481, 337.07672, 102.15703, 181.41504, 112.36344, 163…	20.1132:28 21.06286:6 21.1828:29 21.29677:27 21.7567:52 21.89442:24 24.51402:15 26.11754:57 27.96838:13 29.4129:8 30.3311:33 30.47464:18 32.46649:24 36.39639:97 36.42304:5 36.93809:16 37.05421:18 39.78838:51 43.28663:7 45.30548:9 45.86317:113 46.07977:21 48.23444:13 54.3036:9 55.76978:17 56.83332:30 57.15635:7 58.33672:22 62.92389:24 63.43154:38 64.51518:45 65.19355:11 65.43663:38 67.99196:25 70.…
5.48	507.113	507.113	[M+H]+	Tricin glucuronide	Xenobiotics	Phytochemicals (Flavonoid)	2	REF for the aglycone: https://www.researchgate.net/figure/HPLC-MS-MS-analysis-of-tricin-derived-metabolites-in-rice-seedlings-A-Precursor-ions-of_fig4_262536496	RP_pos	331.08105, 315.04874, 70.06553, 332.08395, 56.05015, 120.08223, 201.10782, 270.04861, 110.09525, 44.04813, 153.10303, 111.07661, 101.10596, 104.053, 231.04401, 316.05838, 84.04246, 178.02388, 86.09791, 434.22192, 70.21004, 123.04398, 273.03928, 299.09409, 331.65286, 251.12051, 331.44113, 296.11151, 265.44406, 57.56266, 286.04785, 331.36826, 81.06755, 418.2399, 315.73703, 57.1943, 143.04532, 299.0…	44.04813:168 44.07063:7 56.05015:257 57.1943:22 57.56266:36 70.06553:457 70.21004:58 81.06755:31 84.04246:73 86.09791:63 101.10596:81 104.053:79 110.09525:175 111.07661:86 120.08223:205 120.10478:14 123.04398:57 136.08943:14 143.04532:22 153.10303:162 153.52394:7 156.26846:9 178.02388:67 192.11699:18 201.10782:190 231.04401:74 236.0518:11 236.28047:5 251.12051:48 265.44406:38 265.56598:13 270.048…
4.51	165.056	165.056	[M-H]-	3-(3-hydroxyphenyl)propionic acid	Xenobiotics	Phytochemicals (Phenolic acid derivatives)	1	HMDB0000375	RP_neg	106.04235, 121.06617, 119.05029, 103.05559, 41.00183, 93.06624, 106.3643, 121.13723, 93.03436, 106.08713, 119.366, 41.16706, 106.49497, 121.11405, 122.85062, 135.44615, 106.01908, 106.39147, 89.47231, 119.34805, 21.31785, 119.09412, 106.41237, 122.15533, 50.61993, 106.10189, 101.84837, 62.52704, 36.96361, 106.92884, 152.31122, 140.67068, 120.06327, 119.42727, 60.0495, 106.2086, 93.14384, 121.4351…	21.31785:39 25.9494:14 36.96361:23 41.00183:159 41.16706:70 50.61993:27 60.0495:17 62.52704:24 89.47231:42 93.03436:81 93.06624:129 93.14384:16 101.84837:25 103.05559:172 106.01908:53 106.04235:6573 106.08713:78 106.10189:27 106.2086:17 106.22938:12 106.3643:111 106.39147:49 106.41237:31 106.49497:69 106.57379:14 106.92884:23 106.98089:10 119.05029:3130 119.09412:34 119.11282:7 119.12821:7 119.25…
4.35	438.239	438.239	[M+H]+	Dicoumaroylspermidine	Xenobiotics	Phytochemicals (Phenolic acid derivatives)	2	HMDB0033469	RP_pos	292.20151, 204.10127, 147.04422, 438.2381, 275.17438, 72.08057, 221.12775, 274.19266, 218.11742, 203.11848, 293.20346, 421.21255, 155.11674, 172.14389, 276.17905, 119.04956, 205.10559, 112.11209, 222.13365, 420.22873, 75.08906, 367.16464, 317.17749, 91.05339, 375.48013, 129.1394, 211.14397, 101.03703, 219.12317, 176.10757, 292.13718, 292.2735, 101.07092, 301.15533, 204.1548, 327.10071, 72.25309, …	60.04485:71 70.06413:32 72.08057:2444 72.11739:42 72.25309:75 72.30491:9 72.59012:28 73.08546:39 75.08906:186 75.32245:48 84.08655:13 86.09599:21 89.1086:69 91.05339:135 101.03703:103 101.07092:86 101.09094:6 112.11209:240 119.04956:292 120.46328:17 129.1394:123 143.11836:65 146.16031:28 147.0098:43 147.04422:8910 147.09558:72 147.12775:28 147.2373:33 147.30054:47 147.32181:38 147.40173:12 147.43…
3.23	181.051	181.051	[M-H]-	Dihydrocaffeic acid (3,4-Dihydroxyphenylpropanoate)	Xenobiotics	Phytochemicals (Phenolic acid derivatives)	1	HMDB0000423	RP_neg	59.0133, 121.02694, 137.0578, 122.03347, 135.04639, 119.04958, 81.03422, 109.06526, 109.02593, 92.98802, 89.23614, 84.67912, 174.0329, 138.77107, 30.5986, 143.16838, 143.65474, 59.0364, 121.77589, 180.85391, 77.00329, 30.85621, 112.08281, 161.86235, 167.20955, 137.09441,	30.5986:25 30.85621:14 59.0133:801 59.0364:23 77.00329:15 81.03422:179 84.67912:46 89.23614:61 92.98802:100 109.02593:140 109.06526:154 112.08281:11 119.04958:246 121.02694:361 121.77589:22 122.03347:276 135.04639:271 137.0578:329 137.09441:7 138.77107:28 143.16838:25 143.65474:25 161.86235:10 167.20955:9 174.0329:40 180.85391:16
3.12	273.008	273.008	[M-H]-	Ferulic acid 4-sulfate/Isoferulic acid 3-sulfate	Xenobiotics	Phytochemicals (Phenolic acid derivatives)	2	HMDB0029200/HMDB0041748	RP_neg	193.0499, 178.0269, 149.06, 225.95789, 153.97739, 180.95284, 182.97305, 134.03578, 152.00406, 272.05573, 161.13536, 124.00462, 131.87212, 96.95763, 164.95828, 43.77613, 128.77254, 147.96802, 226.96425, 85.26507, 41.05793, 173.5762, 182.95259, 78.28562, 43.42075, 149.53432, 37.64332, 36.95858, 104.941, 172.88147, 100.35504, 21.57201, 54.65607, 136.47482, 119.92468, 123.39424, 126.38432, 117.27698,…	20.36247:6 21.57201:45 26.17349:10 27.08109:15 27.36352:31 35.92557:31 36.95858:47 37.64332:48 38.00623:21 39.50148:8 41.05793:58 41.42497:6 43.42075:50 43.77613:74 44.73188:15 47.17887:20 49.58586:14 50.42039:10 50.52891:14 51.54808:24 54.65607:43 56.71297:19 57.43138:32 57.94558:6 61.43144:15 65.20241:19 65.49582:15 70.92731:17 76.38087:12 77.14115:19 77.71207:31 78.28562:51 81.39941:19 85.2650…
0.95	153.019	153.019	[M-H]-	Gentisic acid	Xenobiotics	Phytochemicals (Phenolic acid derivatives)	1	HMDB0000152	hilic_neg	109.03052, 153.01936, 108.02197, 130.80768, 35.0041, 38.3585, 142.21324, 136.98441, 64.1748, 111.73249, 76.27277, 108.15129, 35.53238, 41.46075, 108.32463,	35.0041:64 35.53238:9 38.3585:41 41.46075:9 64.1748:21 76.27277:17 108.02197:242 108.15129:17 108.32463:5 109.03052:755 111.73249:21 130.80768:75 136.98441:26 142.21324:30 153.01936:339
2.19	507.152	507.152	[M-H]-	Phenolic acid glycoside with formula of C24H28O12	Xenobiotics	Phytochemicals (Phenolic acid derivatives)	3		hilic_neg	507.15567, 507.22046, 222.04059, 59.01423, 113.02142, 506.22818, 507.25223, 474.51709, 506.26892, 175.02687, 284.0799, 128.02759, 145.00912, 149.21867, 331.112, 215.54276, 34.24623, 422.83826, 132.26717, 162.31508, 274.11591, 197.07869, 116.15226, 236.8206, 284.12146, 393.13293, 416.92102, 385.79318, 279.29626, 69.07247, 480.94589, 108.34161, 99.77178, 356.98801, 30.81259, 331.18475, 485.17587, 5…	20.99892:19 21.43541:10 23.76127:23 23.84595:31 23.98003:14 27.47285:24 29.60877:38 30.56341:23 30.76439:22 30.81259:45 32.9108:14 33.73719:6 33.88767:12 34.24623:66 34.9405:31 36.7694:15 37.49269:20 39.3189:38 40.04704:30 42.19258:11 47.46599:7 49.26777:19 49.4741:20 50.57625:43 53.74226:10 54.8649:26 56.36134:20 58.51845:37 59.01423:257 59.03515:12 59.71684:8 61.04798:38 65.29513:12 68.69691:27…
1.67	265.155	265.155	[M+H]+	Subaphylline (Feruloylputrescine)	Xenobiotics	Phytochemicals (Phenolic acid derivatives)	2	HMDB0033463	hilic_pos	177.05487, 145.02815, 72.08001, 164.08093, 117.03059, 55.01705, 221.12375, 248.12439, 146.02878, 177.25113, 265.15912, 177.51747, 177.42921, 108.99267, 177.11243, 146.90054, 145.07822, 225.34244, 77.31689,	55.01705:76 72.08001:252 77.31689:5 108.99267:19 117.03059:110 145.02815:1099 145.07822:6 146.02878:56 146.90054:15 164.08093:117 177.05487:1792 177.11243:17 177.25113:35 177.42921:20 177.51747:25 221.12375:73 225.34244:6 248.12439:65 265.15912:27
0.94	246.992	246.992	[M-H]-	Vanillic acid sulfate	Xenobiotics	Phytochemicals (Phenolic acid derivatives)	2	HMDB0041788	hilic_neg	167.03523, 246.99284, 123.0455, 96.96037, 152.01363, 203.00027, 108.02029, 79.9587, 80.96417, 167.08957, 111.7838, 69.11469, 188.09953, 247.36226, 89.39516, 93.24609, 167.3689, 167.42807, 166.54895, 123.38408, 167.20863, 247.05725, 168.58887, 247.10609, 247.46637, 123.25207, 137.73677, 80.16517, 150.95416, 129.33047, 152.11984, 172.04979, 25.28584, 167.50893, 246.01141, 102.88507, 246.27219, 123.…	25.28584:28 40.56377:18 41.96514:14 69.11469:74 79.9587:167 80.16517:31 80.57898:17 80.73796:17 80.96417:137 80.98144:12 89.39516:53 93.24609:52 96.96037:1074 102.88507:25 108.02029:272 111.7838:85 123.0455:1825 123.089:20 123.25207:33 123.26498:10 123.36833:22 123.38408:36 129.33047:30 137.73677:33 150.95416:31 152.01363:643 152.05217:7 152.11984:29 152.24696:14 166.54895:41 167.03523:9016 167.0…
3.95	265.148	265.148	[M-H]-	Cumanin: Dihydroxy-dimethyl-methylenedecahydroazulenofuran-one	Xenobiotics	Phytochemicals (Terpene)	2	METLIN ID: 985136	hilic_neg	265.15002, 166.9704, 220.06128, 79.95768, 96.96001, 34.53102, 128.50272, 112.83946, 265.09109, 227.08408, 265.46744, 261.60751, 21.48888, 123.85143, 103.53144, 189.54691, 245.6665, 64.36704, 152.00435, 23.72449, 106.88426, 37.12001, 31.69646, 181.13103, 25.19383, 62.4434, 32.99686, 202.18967, 225.37231, 262.59656, 154.30597, 192.48012, 97.2263, 223.72644, 32.33428, 76.29732, 173.44107, 265.56744,…	21.48888:42 23.72449:33 24.07071:6 25.14506:16 25.19383:29 31.69646:30 32.33428:21 32.99686:27 33.42898:7 34.53102:63 35.00727:13 37.12001:32 55.65765:10 62.4434:28 64.36704:40 76.29732:21 79.95768:148 96.96001:121 97.2263:23 98.87611:10 101.4873:18 103.53144:41 106.88426:33 112.83946:61 123.85143:42 128.50272:62 142.83891:8 145.57291:17 146.30792:17 148.89474:18 149.57446:14 152.00435:40 154.305…
9.26	501.322	501.322	[M-H]-	Medicagenic acid	Xenobiotics	Phytochemicals (Terpene)	2	HMDB0034551	RP_neg	501.32147, 500.29898, 52.94324, 295.19614, 191.85846, 161.05196, 465.3024, 290.40201, 92.92976, 228.96257, 439.31934, 218.82739, 437.30081, 132.91298, 127.78553, 44.99825, 171.62506, 455.15277, 162.84511, 501.42798, 97.92463, 68.77763, 373.91809, 21.51728, 211.99321, 172.39734, 353.04019, 429.81021, 80.06446, 87.34448, 432.06888, 483.3096, 50.06851, 117.91985, 369.90518, 304.50143, 60.49896, 265.…	20.16261:20 21.51728:57 22.5584:24 22.87605:35 23.18574:11 29.18309:25 29.58009:10 30.22167:19 44.99825:75 50.06851:43 52.94324:232 58.24021:8 60.49896:38 61.91376:19 63.85414:17 64.64163:18 66.41742:17 68.77763:60 73.43068:8 73.51802:17 73.58841:14 80.06446:51 86.59351:16 87.34448:46 90.4469:22 90.78898:7 91.43995:11 92.12832:15 92.50518:28 92.92976:127 94.23672:21 97.92463:62 105.79768:6 112.01…
8.95	911.503	911.503	[M-H]-	Soyasapogenol B base + O-HexA-dHex-Pen	Xenobiotics	Phytochemicals (Terpene)	2	PubChem CID:78178264	RP_neg	911.50531, 75.00739, 85.02892, 143.03259, 71.01511, 893.50769, 87.0441, 163.06017, 804.90424, 205.07924, 89.02274, 156.84682, 265.35812, 113.02544, 615.40186, 87.00804, 157.02519, 893.46136, 112.6909, 115.03751, 826.52496, 867.5661, 910.48889, 169.7289, 911.67682, 114.06923, 387.54462, 533.11237, 755.35742, 35.13971, 473.41299, 148.92827, 211.01868, 911.93646, 437.35953, 468.67059, 728.54602, 44.…	25.92676:11 30.92998:29 33.75616:14 34.41389:28 35.13971:54 35.17084:23 35.44046:15 36.94812:31 40.44523:12 44.52135:16 44.80849:46 59.14865:21 61.01874:30 63.66381:17 71.01511:148 71.42064:23 73.51437:19 73.86597:38 74.6586:23 75.00739:256 75.03101:13 82.08066:36 83.71339:34 85.02892:255 85.07603:39 87.00804:83 87.0441:142 87.96835:17 89.02274:125 91.19498:34 96.13277:18 108.76038:37 112.01588:4…
8.82	941.514	941.514	[M+H]+	Soyasaponin I	Xenobiotics	Phytochemicals (Terpene)	1	HMDB0034649	RP_neg	941.51318, 247.07608, 923.49036, 157.01108, 131.03191, 205.07312, 89.02004, 923.51733, 113.0248, 163.06624, 575.59052, 85.02932, 277.09872, 143.03165, 880.01794, 597.36993, 905.43982, 59.01248, 733.45062, 101.74948, 283.98804, 102.58447, 99.00652, 498.78503, 25.91428, 940.61823, 615.41223, 941.66229, 927.36823, 70.89512, 939.01074, 221.11485, 284.74857, 674.80127, 937.97968, 941.8194, 145.55829, …	23.20611:27 25.91428:52 34.22989:9 55.9549:12 57.63684:25 59.01248:76 59.14514:20 64.53208:11 70.89512:42 85.02932:97 89.02004:151 94.94844:8 99.00652:56 101.74948:63 102.58447:58 111.88696:21 113.0248:133 119.43567:30 131.03191:159 131.31769:33 143.03165:89 145.55829:34 145.67563:25 150.52623:22 157.01108:161 157.81224:21 163.06624:131 168.56035:29 205.07312:157 221.11485:41 236.20851:16 239.781…
8.89	797.468	797.468	[M+H]+	Soyasaponin III	Xenobiotics	Phytochemicals (Terpene)	2	HMDB0034651	RP_pos	423.36102, 141.0173, 203.17754, 441.37463, 109.10083, 221.19125, 85.02797, 405.349, 177.16261, 163.05942, 145.04828, 247.20511, 229.1947, 329.28082, 107.08488, 193.15686, 175.14798, 95.08582, 243.21236, 163.14651, 147.11552, 219.17232, 189.16032, 215.17616, 149.13155, 315.26559, 91.03853, 191.17976, 287.23746, 111.08048, 139.11273, 159.02879, 365.32123, 233.18805, 135.11562, 113.02142, 235.20526,…	61.02869:169 69.03191:46 71.08385:72 73.02846:46 79.05457:58 81.06949:192 85.02797:625 85.06683:9 91.03853:278 91.05498:64 93.06866:169 95.01379:81 95.08582:407 97.02863:175 99.08189:56 107.08488:424 107.70497:28 109.0288:109 109.10083:757 109.14446:6 109.16857:5 111.08048:261 113.02142:204 113.23918:11 113.35564:16 113.37258:11 119.0835:105 121.09948:63 123.11832:62 125.09459:21 127.03883:184 12…
8.67	959.52	959.52	[M+H]+	Soyasaponin V	Xenobiotics	Phytochemicals (Terpene)	2	HMDB0039517	RP_pos	441.37436, 423.35953, 599.39386, 959.52026, 442.37506, 797.46222, 635.41071, 339.09024, 159.02884, 141.02089, 600.39117, 424.36337, 309.25458, 617.40521, 321.08179, 163.05927, 501.13751, 405.35184, 621.43359, 321.63885, 229.19037, 459.37665, 315.26956, 175.14862, 91.03746, 443.2673, 121.10036, 202.1631, 189.16376, 322.21347, 275.23846, 405.22073, 351.18134, 97.02544, 581.39014, 261.22131, 621.405…	91.03746:65 92.97455:11 97.02544:42 121.10036:59 141.02089:159 159.02884:172 163.05927:116 175.14862:66 179.17976:24 189.16376:58 189.80348:9 202.1631:59 229.19037:86 261.22131:40 275.23846:47 309.25458:142 315.26956:79 321.08179:128 321.63885:91 322.21347:49 325.11227:18 339.09024:190 351.18134:45 405.22073:47 405.35184:107 423.35953:811 423.418:13 423.76935:17 424.36337:143 424.56989:20 441.374…
10.17	265.149	265.149	[M-H]-	Terpene with formula C15H22O4	Xenobiotics	Phytochemicals (Terpene)	3		RP_neg	265.14978, 96.96019, 55.35925, 95.35452, 62.70303, 98.82803, 166.573, 244.0291, 39.84462, 35.10629, 138.83748, 22.16002, 97.36639, 227.57974, 21.77257, 48.06501, 55.93133, 96.46687, 79.95619, 76.5628, 51.81494, 130.5116, 255.30426, 59.11658, 56.87773, 201.50685, 68.16541, 70.07899, 148.87691, 154.35591, 36.5177, 62.1051, 200.48721, 265.21976, 96.99907, 265.50946, 76.64786, 97.56727, 149.36002,	21.77257:30 22.16002:33 35.10629:37 36.5177:14 39.84462:38 48.06501:29 51.81494:23 55.35925:133 55.93133:29 56.87773:17 59.11658:18 62.1051:12 62.70303:104 68.16541:16 70.07899:16 76.5628:24 76.64786:7 79.95619:25 95.35452:113 96.46687:29 96.96019:925 96.99907:8 97.36639:32 97.56727:7 98.82803:55 130.5116:19 138.83748:34 148.87691:16 149.36002:7 154.35591:15 166.573:55 200.48721:11 201.50685:17 2…
5.5	361.151	361.151	[M-H]-	Terpene with formula C16H26O9 (Iridoid O-glycoside-> derivative of monoterpene)	Xenobiotics	Phytochemicals (Terpene)	3		RP_neg	75.00971, 79.95939, 102.05594, 89.02711, 85.02811, 278.37164, 41.00223, 275.25378, 24.08394, 44.996, 138.06075, 23.04405, 105.16008, 70.21306, 237.23718, 163.06352, 236.51457, 118.54606, 128.86726, 100.1176, 306.93692, 59.01268, 218.46518, 212.75487, 296.62106, 73.63353, 120.94276, 201.94131, 183.67615, 280.69647, 57.03365, 119.95609, 26.28132, 149.00009, 157.65268, 101.62357, 235.17509, 34.34482…	20.20557:20 21.31961:21 23.04405:66 24.08394:82 26.28132:34 26.68143:5 27.11349:19 27.81199:12 28.30503:21 29.41238:12 29.94653:28 30.17586:17 30.24859:8 32.74536:12 34.34482:29 38.79838:9 40.17205:17 41.00223:100 41.05532:7 41.31732:9 42.75421:22 44.996:73 48.97498:14 51.05503:9 51.75701:28 53.42398:9 57.03365:37 57.35259:15 59.01268:45 62.12716:19 64.65573:8 66.20845:9 66.89371:20 68.12864:15 7…
7.84	429.213	429.213	[M-H]-	Terpene with formula C21H34O9	Xenobiotics	Phytochemicals (Terpene)	3		RP_neg	85.0299, 75.0078, 32.99814, 72.99165, 57.03457, 262.14975, 253.18095, 55.01954, 113.02531, 71.01536, 87.00525, 51.02361, 323.1701, 41.99684, 413.38809, 128.03786, 85.9988, 429.20419, 167.32285, 58.00467, 165.13828, 178.64742, 47.01334, 129.09267, 305.2168, 230.59866, 62.04527, 45.46852, 59.01318, 151.03757, 133.46677, 199.26201, 309.4595, 33.99854, 205.07439, 276.46521, 83.05423, 352.6937, 24.928…	22.11072:13 22.33654:19 24.92887:36 25.7119:35 27.08837:11 32.20152:6 32.99814:258 33.02216:17 33.99854:41 39.45585:15 41.99684:124 42.93503:25 43.66135:28 45.46852:52 47.01334:60 51.02361:134 51.81778:24 55.01954:167 56.6598:23 57.03457:231 57.09823:18 57.41318:18 58.00467:74 59.01318:52 60.26748:14 62.04527:53 66.87972:13 71.01536:142 72.47942:5 72.99165:243 75.0078:300 75.04611:22 79.18439:34 …
14.81	425.266	425.266	[M+H]+	Terpene with formula C27H36O4	Xenobiotics	Phytochemicals (Terpene)	3		RP_pos	135.04803, 90.97102, 173.13132, 194.08113, 201.03772, 209.63058,	90.97102:82 135.04803:105 173.13132:41 194.08113:34 201.03772:11 209.63058:7
8.84	441.373	423.362	[M+H-H2O]+	Triterpenoid with formula C30H48O2 (isomer 1)	Xenobiotics	Phytochemicals (Terpene)	3		RP_pos	163.14684, 95.0854, 161.13388, 119.08405, 189.16188, 104.05755, 405.35312, 227.17715, 243.2054, 149.13318, 105.07026, 173.13014, 121.10127, 423.36401, 212.0332, 151.11024, 133.10135, 229.19936, 157.12112, 187.1478, 219.17343, 217.19025, 157.09673, 203.14539, 135.11687, 185.13, 204.1855, 109.09924, 201.1666, 207.17662, 145.10007, 365.32349, 149.11436, 165.12404, 322.20364, 423.2485, 203.18159, 138…	20.18171:14 95.0854:322 104.05755:146 105.07026:110 109.09924:66 119.08405:158 121.10127:97 133.10135:85 135.11687:72 138.05515:33 145.10007:48 149.11436:44 149.13318:119 151.11024:87 157.09673:78 157.12112:83 157.1474:7 161.13388:207 163.14684:440 163.18025:6 163.20229:6 165.12404:43 173.13014:104 185.13:71 187.1478:81 189.16188:149 189.22099:9 201.1666:56 203.14539:75 203.18159:34 204.1855:69 2…
8.96	441.372	441.372	[M+H]+	Triterpenoid with formula C30H48O2 (isomer 2)	Xenobiotics	Phytochemicals (Terpene)	3		RP_pos	95.0862, 109.10049, 423.36212, 247.20628, 123.11633, 173.12975, 121.1011, 151.11356, 201.16341, 161.13174, 177.16458, 135.11542, 93.06926, 189.16452, 441.36963, 203.18153, 191.17415, 229.19739, 233.18573, 195.17384, 119.08482, 177.12856, 145.05031, 381.35056, 133.10042, 163.14821, 111.05225, 124.11629, 56.05785, 113.05827, 261.21988, 269.2265, 81.19782, 423.31253, 217.19389, 383.33008, 165.12822,…	56.05785:77 69.0711:9 81.19782:60 93.06926:160 95.0862:541 95.11605:10 95.4619:34 109.10049:406 109.31536:28 111.05225:91 113.05827:77 119.08482:116 121.1011:208 123.11633:236 124.11629:86 125.09723:15 131.25211:15 133.10042:96 133.49399:36 135.11542:163 145.05031:109 147.11591:17 147.7146:11 149.13434:44 151.11356:199 159.11578:39 161.13174:172 163.14821:92 165.12822:53 169.10101:38 173.12975:22…
10.08	441.372	441.372	[M+H]+	Triterpenoid with formula C30H48O2 (isomer 3)	Xenobiotics	Phytochemicals (Terpene)	3		RP_pos	95.08601, 423.36322, 203.17891, 201.16318, 163.14761, 121.10184, 111.08018, 441.3718, 133.09944, 135.11661, 123.11883, 195.17508, 109.10057, 189.16231, 175.14772, 107.08577, 193.15858, 287.2356, 149.13017, 235.20326, 283.24146, 119.08388, 367.24054, 247.20735, 229.19487, 215.17989, 137.13037, 177.16292, 257.22632, 191.14229, 207.16946, 217.1963, 131.08372, 55.05424, 187.14699, 161.13007, 81.06888…	43.05303:139 55.05424:198 55.07573:15 69.07041:39 79.05716:17 81.06888:180 91.05379:37 93.06895:170 95.08601:1020 95.20726:10 105.06872:166 105.51731:29 107.08577:384 109.10057:431 109.28797:10 109.75864:20 109.98814:6 110.10269:50 111.08018:565 119.08388:264 121.10184:621 121.14968:7 123.11883:495 123.45369:29 123.61662:25 131.08372:204 133.09944:514 133.15106:8 135.11661:513 137.13037:245 139.1…
7.9	955.455	955.455	[M-H]-	Triterpenoid with formula C47H72O20	Xenobiotics	Phytochemicals (Terpene)	3		RP_neg	955.45233, 308.10095, 769.20221, 869.43378, 866.14996, 177.53026, 933.03418, 811.30951, 392.72723, 169.6402, 672.51312, 875.35242, 39.56919, 477.77994, 24.05289, 703.30493, 58.78074, 452.65707, 596.92303, 854.58209, 815.96179, 106.75982, 341.03998, 706.70746, 49.57105, 95.55968, 955.3714, 584.59705, 829.20581, 280.38519, 455.20795, 285.42383, 495.8613, 210.58072, 287.50586, 263.67142, 298.16562, …	20.32503:22 24.05289:91 26.513:6 27.63643:6 29.39333:18 30.66671:14 34.55719:8 34.69214:23 35.40022:10 35.85883:10 39.56919:95 41.75114:17 42.13781:30 47.14622:31 49.05671:11 49.57105:52 49.9334:20 50.26015:32 52.28867:15 54.96451:37 56.1314:12 57.02695:6 57.8002:28 58.78074:83 61.61918:23 63.49977:31 65.18914:7 67.90237:13 69.78281:17 70.16627:18 70.5336:22 70.8483:9 71.88348:25 72.24371:17 84.2…
